# Supplementary material for: Accelerating precision anti-cancer therapy by time-lapse and label-free 3D tumor slice culture platform
Source: Theranostics. 2021 Sep 13;11(19):9415–30. doi: 10.7150/thno.59533 (PMC8490519; doi:10.7150/thno.59533)
Supplement: Supplementary file 2 — Supplementary table 1. [file thnov11p9415s2.xlsx]

## Sheet: Sheet1
	No.	Drug	Indication	Target	Approved status
	1	10-DAB (10-Deacetylbaccatin)	Cancer chemotherapy	Microtubule	Not approved (precursor of the approved taxane)
	2	2-Methoxyestradiol	Cancer targeted therapy	HIF	Not Approved (Phase 2 Clinical trials)
	3	Abiraterone acetate	Cancer hormone therapy	Androgen synthesis	FDA
	4	Abitrexate (Methotrexate)	Cancer chemotherapy	DHFR	FDA
	5	Adrucil (Fluorouracil)	Cancer chemotherapy	DNA/RNA Synthesis	FDA
	6	Afatinib (BIBW2992)	Cancer targeted therapy	EGFR, HER2	FDA
	7	Altretamine (Hexalen)	Cancer chemotherapy	DNA/RNA Synthesis	FDA (Olaparib approved)
	8	Amuvatinib (MP-470)	Cancer targeted therapy	c-Kit, PDGFR, FLT3	INN, USAN (Phase 2 clinical trials)
	9	Anastrozole (Arimidex)	Cancer hormone therapy	Aromatase	FDA
	10	Ancitabine hydrochloride	Cancer chemotherapy	DNA/RNA Synthesis	INN, MI
	11	Artemether (SM-224)
	12	Aspirin (Acetylsalicylic acid)
	13	Atazanavir sulfate
	14	Axitinib	Cancer targeted therapy	VEGFR, PDGFR, c-Kit	FDA
	15	Azacitidine (Vidaza)	Cancer chemotherapy	DNA/RNA Synthesis	FDA
	16	Azaguanine-8	Cancer chemotherapy	DNA/RNA Synthesis	Not Approved (Clinical trials)
	17	Azithromycin (Zithromax)
	18	Bendamustine hydrochloride	Cancer chemotherapy	DNA/RNA Synthesis	FDA
	19	Bepotastine Besilate
	20	Bergapten
	21	Bindarit
	22	Bleomycin sulfate	Cancer chemotherapy	DNA/RNA Synthesis	FDA
	23	Bortezomib	Cancer targeted therapy	Proteasome	FDA
	24	Bosutinib (SKI-606)	Cancer targeted therapy	Src,Abl	FDA
	25	Busulfan	Cancer chemotherapy	DNA/RNA Synthesis	FDA
	26	Cantharidin
	27	Capecitabine (Xeloda)	Cancer chemotherapy	DNA/RNA Synthesis	FDA
	28	Carbazochrome sodium sulfonate
	29	Carboplatin (Diamine(1,1-cyclobutane-dicarboxylato)platinum(II))	Cancer chemotherapy	DNA/RNA Synthesis	FDA
	30	Carmofur	Cancer chemotherapy	DNA/RNA Synthesis	FDA
	31	Carmustine	Cancer chemotherapy	DNA/RNA Synthesis	FDA
	32	Cephalomannine
	33	Chlorambucil	Cancer chemotherapy	DNA/RNA Synthesis	FDA
	34	Cinacalcet hydrochloride (AMG-073 HCl)
	35	Cisplatin (cis-Diammineplatinum(II) dichloride)	Cancer chemotherapy	DNA/RNA Synthesis	FDA
	36	Cladribine	Cancer chemotherapy	DNA/RNA Synthesis	FDA
	37	Clofarabine
	38	Clomifene citrate (Serophene)
	39	Clorsulon
	40	Crizotinib (PF-02341066)	Cancer targeted therapy	c-Met	FDA
	41	Cyclophosphamide monohydrate	Cancer chemotherapy	DNA/RNA Synthesis	FDA
	42	Cytarabine	Cancer chemotherapy	DNA/RNA Synthesis	FDA
	43	Dacarbazine (DTIC-Dome)	Cancer chemotherapy	DNA/RNA Synthesis	FDA
	44	Dacomitinib (PF299804,PF-00299804)	Cancer targeted therapy	EGFR	INN, USAN (Phase 2 clinical trials)
	45	Danusertib (PHA-739358)	Cancer targeted therapy	Aurora kinase	INN (Phase 2 clinical trials)
	46	DAPT (GSI-IX)
	47	Dasatinib	Cancer targeted therapy	Src, Bcr-Abl, c-Kit	FDA
	48	Docetaxel (Taxotere)	Cancer chemotherapy	Microtubule	FDA
	49	Dovitinib (TKI-258)	Cancer targeted therapy	FGFR	INN, USAN (Phase 2 clinical trials)
	50	DOXIFLURIDINE	Cancer chemotherapy	DNA/RNA Synthesis	INN, JAN
	51	Doxorubicin (Adriamycin)	Cancer chemotherapy	Topoisomerase	FDA
	52	Eltrombopag (SB-497115-GR)
	53	Epirubicin hydrochloride	Cancer chemotherapy	Topoisomerase	FDA
	54	Erlotinib hydrochloride	Cancer targeted therapy	EGFR	FDA
	55	Esomeprazole sodium (Nexium)
	56	Estramustine	Cancer chemotherapy	Microtubule	FDA
	57	Etoposide (VP-16)	Cancer chemotherapy	Topoisomerase	FDA
	58	Everolimus (RAD001)	Cancer targeted therapy	mTOR	FDA
	59	Floxuridine	Cancer chemotherapy	DNA/RNA Synthesis	FDA
	60	Fludarabine (Fludara)	Cancer chemotherapy	DNA/RNA Synthesis	FDA
	61	Flunarizine dihydrochloride
	62	Flutamide (Eulexin)	Cancer hormone therapy	Androgen receptor	FDA
	63	Formestane	Cancer hormone therapy	Aromatase	INN, BAN
	64	Ftorafur (Tegafur)	Cancer chemotherapy	DNA/RNA Synthesis	FDA
	65	Fulvestrant (Faslodex)	Cancer hormone therapy	Estrogen/progestogen Receptor	FDA
	66	Gefitinib (Iressa)	Cancer targeted therapy	EGFR	FDA
	67	Gemcitabine Hydrochloride	Cancer chemotherapy	DNA/RNA Synthesis	FDA
	68	Geniposidic acid
	69	Genistein	Cancer chemotherapy	Topoisomerase	Not Approved (Phase 2 Clinical trials)
	70	Histamine dihydrochloride	Cancer immunotherapy	Enhancing IL-2	FDA
	71	Ifosfamide	Cancer chemotherapy	DNA/RNA Synthesis	FDA
	72	Imatinib Mesylate	Cancer targeted therapy	PDGFR, c-Kit, Bcr-Abl	FDA
	73	Irinotecan	Cancer chemotherapy	Topoisomerase	FDA
	74	Itraconazole (Sporanox)
	75	Lamotrigine
	76	Lapatinib Ditosylate (Tykerb)	Cancer targeted therapy	EGFR, HER2	FDA
	77	Lenalidomide	Cancer immunotherapy	Immunomodulator	FDA
	78	Letrozole	Cancer hormone therapy	Aromatase	FDA
	79	Lincomycin hydrochloride (Lincocin)
	80	Lomustine (CeeNU)	Cancer chemotherapy	DNA/RNA Synthesis	FDA
	81	Lonidamine	Cancer targeted therapy	Hexokinase	INN, BAN, (Phase 3 clinical trials)
	82	Masitinib	Cancer targeted therapy	c-Kit, PDGFR, FGFR	INN (Phase 2/3 clinical trials)
	83	MDV3100 (Enzalutamide)	Cancer hormone therapy	Androgen Receptor	FDA
	84	Mechlorethamine HCL
	85	Megestrol acetate	Cancer hormone therapy	Progesterone analog	INN, BAN
	86	Mercaptopurine	Cancer chemotherapy	DNA/RNA Synthesis	FDA
	87	Mesna (Uromitexan, Mesnex)
	88	Methacycline hydrochloride (Physiomycine)
	89	Methazolastone (Temozolomide)	Cancer chemotherapy	DNA/RNA Synthesis	FDA
	90	Miltefosine (hexadecyl phosphocholine)
	91	Mitotane (Lysodren)	Cancer chemotherapy	Adrenal cortex	FDA
	92	Mitoxantrone	Cancer chemotherapy	DNA/RNA Synthesis	FDA
	93	Moroxydine
	94	Naloxone HCl
	95	Nelarabine (Arranon)	Cancer chemotherapy	DNA/RNA Synthesis	FDA
	96	Neratinib	Cancer targeted therapy	HER2, EGFR	FDA
	97	Nilotinib (AMN-107)	Cancer targeted therapy	Bcr-Abl	FDA
	98	Nilvadipine (ARC029)	Cancer targeted therapy	PARP	FDA
	99	Oxaliplatin (Eloxatin)	Cancer chemotherapy	DNA/RNA Synthesis	FDA
	100	Paclitaxel (Taxol)	Cancer chemotherapy	Microtubule	FDA
	101	Paeoniflorin
	102	Pazopanib hydrochloride	Cancer targeted therapy	VEGFR, PDGFR, c-Kit	FDA
	103	Pemetrexed disodium	Cancer chemotherapy	DHFR	FDA
	104	Phenylbutazone (Butazolidin, Butatron)
	105	Phenylbutyric acid (Chlorambucil)	Cancer chemotherapy	DNA/RNA Synthesis	FDA
	106	Pioglitazone (Actos)
	107	Pomalidomide	Cancer immunotherapy	Immunomodulator	FDA
	108	Ponatinib (AP24534)	Cancer targeted therapy	Abl	FDA
	109	Proadifen hydrochloride	Cancer targeted therapy	Cytochrome P450	INN, USAN
	110	Procarbazine hydrochloride	Cancer chemotherapy	DNA/RNA Synthesis	FDA
	111	Regorafenib (BAY 73-4506)	Cancer targeted therapy	VEGFR	FDA
	112	Rosiglitazone (Avandia)
	113	Ruxolitinib (INCB018424)	Cancer targeted therapy	JAK	FDA
	114	Saracatinib	Cancer targeted therapy	Src, Bcr-Abl	INN, USAN (Phase 2 clinical trials)
	115	Sorafenib (Nexavar)	Cancer targeted therapy	VEGFR, PDGFR, Raf	FDA
	116	Streptozotocin (Zanosar)
	117	Sulindac (Clinoril)
	118	Sunitinib Malate (Sutent)	Cancer targeted therapy	VEGFR, PDGFR, c-Kit, Flt	FDA
	119	Temocapril hydrochloride
	120	Temsirolimus (Torisel)	Cancer targeted therapy	mTOR	FDA
	121	Teniposide	Cancer chemotherapy	Topoisomerase	FDA
	122	Tofacitinib citrate (CP-690550 citrate)
	123	Tolbutamide
	124	Tolnaftate
	125	Tretinoin (Aberela)	Cancer targeted therapy	PML-RAR fusion protein	FDA
	126	Vandetanib (Zactima)	Cancer targeted therapy	VEGFR	FDA
	127	Vatalanib	Cancer targeted therapy	VEGFR, PDGFR, c-Kit	INN (Phase 2 clinical trials)
	128	Vemurafenib (PLX4032)	Cancer targeted therapy	B-Raf	FDA
	129	Vincristine	Cancer chemotherapy	Microtubule	FDA
	130	Vinorelbine (Navelbine)	Cancer chemotherapy	Microtubule	FDA
	131	Vismodegib (GDC-0449)	Cancer targeted therapy	Hedgehog	FDA
	132	Vorinostat (SAHA)	Cancer targeted therapy	HDAC	FDA
	133	XL-184 (Cabozantinib)	Cancer targeted therapy	c-Met	FDA
	134	Zoledronic acid
	135	Toremifene
	136	Cepharanthine
	137	AZD2461	Cancer targeted therapy	PARP	Not Approved (Phase 1 clinical trials)
	138	Olaparib (AZD2281, Ku-0059436)	Cancer targeted therapy	PARP	FDA
	139	Tetrabromo azabenzimidazole (TBB)
	140	Ammonium tetramolybdate (TM)	Cancer chemotherapy	Chelating copper	Not Approved (Phase 2 clinical trials)
	141	Chloroquine phosphate
	142	Alectinib (CH5424802)
	143	Belinostat (PXD101)
	144	Ceritinib (LDK378)	Cancer chemotherapy	ALK+	FDA
	145	Daunorubicin hydrochloride
	146	Dexamethasone (DHAP)
	147	Exemestane
	148	Ibrutinib (PCI-32765)
	149	Idarubicin hydrochloride
	150	Idelalisib (GS-1101)
	151	Leucovorin calcium
	152	Osimertinib (AZD9291)
	153	Palbociclib hydrochloride (PD-0332991)
	154	Pamidronate disodium
	155	Plerixafor (AMD3100)
	156	Pralatrexate
	157	Prednisone
	158	Romidepsin (FK228)
	159	Tamoxifen citrate
	160	Venetoclax (ABT-199)
	161	Toremifene citrate	Cancer hormone therapy	Estrogen receptor	FDA
	162	Niraparib (MK-4827)
	163	THZ2
	164	Artemisinin
	165	Artesunate
	166	Dihydroartemisinin
