# Supplementary material for: Accelerating precision anti-cancer therapy by time-lapse and label-free 3D tumor slice culture platform
Source: Theranostics. 2021 Sep 13;11(19):9415–30. doi: 10.7150/thno.59533 (PMC8490519; doi:10.7150/thno.59533)
Supplement: Supplementary file 3 — Supplementary table 2. [file thnov11p9415s3.xlsx]

## Sheet: Sheet1
		231C3										HepG2-C3										Hct116-C3										PANC1-C3										A549-C3
	Drug	0d	1d	2d	3d	4d	0d	1d	2d	3d	4d	0d	1d	2d	3d	4d	0d	1d	2d	3d	4d	0d	1d	2d	3d	4d	0d	1d	2d	3d	4d	0d	1d	2d	3d	4d	0d	1d	2d	3d	4d	0d	1d	2d	3d	4d	0d	1d	2d
		Apoptotic cells %					Cell number %					Apoptotic cells %					Cell number %					Apoptotic cells %					Cell number %					Apoptotic cells %					Cell number %					Apoptotic cells %					Cell number %
	Afatinib (BIBW2992)	0	0	0	-	-	100	6.60377	2.83019	0	0	1.11111	0	-	-	-	100	24.4444	0	0	0	9.68858	9.43396	15.3846	0	-	100	18.3391	4.49827	0.346021	0	0	0	-	-	-	100	33.3333	0	0	0	12.844	0	0	-	0	100	19.2661	11.0092
	Belinostat (PXD101)	0	14.2857	28.169	-	-	100	182.192	97.2603	0	0	3.05344	15.3333	27.451	85.7143	100	100	114.504	38.9313	5.34351	1.52672	9.02062	71.3953	101.935	90	90.3226	100	110.825	39.9485	15.4639	7.98969	22.2222	50	60.8696	15.3846	10.5263	100	127.778	63.8889	36.1111	52.7778	0	6.33803	3.22581	0	12.5	100	102.158	22.3022
	Bosutinib (SKI-606)	0	43.75	100	-	-	100	39.0244	0.813008	0	0	3.26797	19.4631	0	-	-	100	97.3856	1.96078	0	0	10.3448	10.8696	9.09091	28.5714	60	100	35.249	4.21456	2.68199	1.91571	38.2353	33.3333	20	-	-	100	13.2353	7.35294	0	0	2.5	9.09091	0	0	0	100	27.5	32.5
	Cepharanthine	5.26316	0	0	-	-	100	42.1053	10.5263	0	0	6.93069	45.6522	0	-	-	100	45.5446	0.990099	0	0	10.8108	0	0	0	0	100	43.2432	2.7027	18.9189	27.027	6.0241	0	-	-	-	100	86.747	0	0	0	24.5989	2.94118	0	1.38889	0	100	72.7273	19.7861
	Ceritinib (LDK378)	2.27273	50	-	-	-	100	22.7273	0	0	0	14.5833	50	-	-	-	100	12.5	0	0	0	12.0219	20	16.6667	-	0	100	10.929	3.27869	0	1.63934	0	-	-	-	-	100	0	0	0	0	0	-	-	-	-	100	0	0
	Chloroquine phosphate	0	13.0435	5.21739	50	-	100	123.656	123.656	4.30108	0	2.27273	3.0303	5.26316	0	0	100	112.5	64.7727	72.7273	34.0909	5.49451	25	48.7654	35.6322	25.5952	100	123.077	89.011	95.6044	92.3077	0	3.07692	14.4928	33.3333	42.8571	100	250	265.385	80.7692	26.9231	0	27.2727	8.57143	0	0	100	57.8947	46.0526
	Dacomitinib (PF299804,PF-00299804)	0	21.7949	0	-	-	100	63.4146	1.62602	0	0	1.38889	17.6471	28.5714	0	-	100	118.056	9.72222	1.38889	0	11.0714	0	-	-	-	100	5	0	0	0	7.69231	44.4444	50	0	0	100	138.462	30.7692	7.69231	7.69231	17.2414	40	-	-	-	100	5.74713	0
	Daunorubicin hydrochloride	0	50	-	-	-	100	2.89855	0	0	0	4.34783	3.50877		0	0	100	82.6087	0	0.724638	2.17391	0.510204	4.34783	0	3.50877	0	100	82.1429	19.898	29.0816	12.7551	0	4.81928	-	-	-	100	120.29	0	0	0	6.49351	0	0	0	0	100	83.1169	33.7662
	Idarubicin hydrochloride	0	46.5116	0	-	-	100	45.2632	1.05263	0	0	3.52113	14.2857	0	-	-	100	39.4366	0.704225	0	0	0.4	0.727273	0	-	-	100	110	0.4	0	0	15.5172	38	-	-	-	100	86.2069	0	0	0	0.704225	0	0	0	0	100	69.7183	25.3521
	Mitoxantrone	0	75	-	-	-	100	2.85714	0	0	0	2.0979	0	-	-	-	100	22.3776	0	0	0	5.55556	-	-	-	-	100	0	0	0	0	52.6316	-	-	-	-	100	0	0	0	0	0	0	-	-	-	100	8.33333	0
	Neratinib	2.46914	0	2.72727	-	-	100	97.5309	135.802	0	0	0	13.0435	33.3333	-	-	100	69	3	0	0	7.60456	13.8158	13.6364	13.4328	11.3636	100	57.7947	50.1901	25.4753	16.73	14.5833	43.5897	0	0	20	100	81.25	16.6667	2.08333	10.4167	7.52212	2.27273	0	0	0	100	19.469	10.177
	Osimertinib (AZD9291)	0	-	-	-	-	100	0	0	0	0	0	1.6129	-	-	-	100	63.9175	0	0	0	22.7273	0	0	-	0	100	63.6364	9.09091	0	13.6364	80	0	-	-	-	100	20	0	0	0	8.19672	25	-	-	-	100	13.1148	0
	Romidepsin (FK228)	0	80	-	-	-	100	7.8125	0	0	0	2.10526	60	-	-	-	100	5.26316	0	0	0	19.1638	13.9241	14.5161	1.96078	4.41176	100	27.5261	21.6028	35.5401	23.6934	27.8689	66.6667	-	-	-	100	4.91803	0	0	0	0	0	0	0	0	100	17.9775	53.9326
	Sunitinib Malate (Sutent)	0	0	-	-	-	100	1.83486	0	0	0	0	50	-	-	-	100	3.125	0	0	0	0	23.3333	0	-	-	100	32.6087	3.26087	0	0	0	0	-	-	-	100	63.4146	0	0	0	4	23.0769	0	-	-	100	39	1
	Tamoxifen citrate	14.2857	-	-	-	-	100	0	0	0	0	6.42202	-	-	-	-	100	0	0	0	0	40.5405	-	-	-	-	100	0	0	0	0	34.1463	0	0	-	-	100	4.87805	7.31707	0	0	4.65116	2.85714	4	-	-	100	81.3953	58.1395
	Vandetanib (Zactima)	0	0	-	-	-	100	25.4902	0	0	0	0	1.83486	-	-	-	100	103.81	0	0	0	9.49153	17.8571	44.4444	16.6667	0	100	18.9831	3.05085	2.0339	0.677966	0	30	-	-	-	100	83.3333	0	0	0	0.617284	12.3188	0	0	0	100	85.1852	33.9506
	Vinorelbine (Navelbine)	0	16.3265	5.88235	-	-	100	110.112	38.2022	0	0	0	0	0	-	-	100	85.2941	1.47059	0	0	15.0943	67.7778	29.4118	-	-	100	169.811	32.0755	0	0	4.22535	5.76923	0	-	-	100	73.2394	7.04225	0	0	0	0	-	-	-	100	7.54717	0
	Vorinostat (SAHA)	2.5	21.5827	4.7619	37.5	-	100	173.75	105	10	0	0	17.2414	10.8696	37.5	33.3333	100	100.87	40	6.95652	2.6087	12.8676	67.366	108.333	90.4762	85.7143	100	157.721	35.2941	15.4412	10.2941	22.8571	52.7273	0	-	-	100	78.5714	11.4286	0	0	0	5	0	7.14286	0	100	72.2892	25.3012
	Bortezomib	0	50.6667	42.8571	44.4444	50	100	113.636	26.5152	13.6364	3.0303	3.93701	28.8136	31.4815	0	8.33333	100	92.9134	42.5197	14.9606	9.44882	10.6383	12.0996	17.4603	14.2857	66.6667	100	66.4303	14.8936	3.30969	0.70922	17.3333	68.6275	46.1538	0	0	100	68	17.3333	8	8	1.27389	14.2857	21.3592	2	0	100	129.299	65.6051
	Sorafenib (Nexavar)	0	16.3043	5.46875	0	0	100	77.3109	215.126	5.88235	3.36134	2.85714	7.14286	18.75	66.6667	-	100	93.3333	15.2381	2.85714	0	7.7381	5.84416	16.0494	16.6667	-	100	91.6667	48.2143	3.57143	0	10.6383	12.5	20	0	-	100	51.0638	10.6383	4.25532	0	3.1746	17.6471	0	0	0	100	107.937	34.9206
	Doxorubicin (Adriamycin)	0	11.9403	26.3736	52.2727	75	100	120.721	81.982	39.6396	3.6036	0	11.7241	23.4375	46.2963	52.9412	100	120.833	106.667	45	28.3333	8.85246	12.3404	23.6364	24.1026	16.9312	100	77.0492	36.0656	63.9344	61.9672	11.3208	48.9796	41.3793	0	0	100	92.4528	54.717	11.3208	3.77358	0	1.51515	0	2.7027	2.77778	100	75.8621	49.4253
	Epirubicin hydrochloride	0	10.4	54.9296	48.6486	62.5	100	120.192	68.2692	35.5769	7.69231	0.769231	10.559	21.5054	41.5094	59.2593	100	123.846	71.5385	40.7692	20.7692	7.33138	12.3134	14.433	15.6627	18.4211	100	78.5924	28.4457	24.3402	11.1437	4	26.8293	21.875	33.3333	0	100	82	64	6	8	0	5.47945	5.12821	0	0	100	83.908	44.8276
	Abitrexate (Methotrexate)	0	2.38095	7.59494	22.9167	30.7692	100	144.828	90.8046	55.1724	14.9425	0.943396	0.735294	1.44928	5.26316	4.54545	100	128.302	130.189	53.7736	41.5094	4.73373	14.2857	20.6897	33.3333	62.5	100	16.568	17.1598	10.6509	4.73373	14.7059	11.4286	24.4444	13.0435	-	100	102.941	132.353	67.6471	0	0	3.52941	3.8961	34.6154	12.5	100	100	90.5882
	Cantharidin	0	28	39.8058	28.9474	12.5	100	156.25	107.292	39.5833	16.6667	3.65854	9.09091	22.9508	52.6316	60	100	134.146	74.3902	23.1707	6.09756	8.98693	37.4384	60.1351	62.7976	55.5556	100	66.3399	48.366	54.902	2.94118	5.37634	40.8654	58.9474	34.2105	12	100	223.656	102.151	40.8602	26.8817	0	8.51064	0	6.09756	8.95522	100	21.3636	16.8182
	Etoposide (VP-16)	0	1.6	23.5294	31.1475	27.2727	100	134.409	73.1183	65.5914	23.6559	0.8	1.37931	2.17391	5.95238	6.53595	100	116	110.4	134.4	122.4	13.5135	22.0588	21.0938	16.7832	10.8527	100	78.7645	49.4208	55.2124	49.8069	5.88235	5.17241	42.3077	37.7358	20	100	85.2941	114.706	77.9412	51.4706	0	0	13.253	13.6986	9.85915	100	142.667	110.667
	Regorafenib (BAY 73-4506)	0	3.19149	4.82759	6.45161	5.26316	100	130.556	201.389	43.0556	26.3889	2.32558	0	0	2.35294	0	100	106.977	117.442	98.8372	83.7209	9.13349	15	24.5714	28.6957	18.8679	100	18.7354	40.9836	26.9321	12.4122	24.4898	10.8696	5.12821	9.09091	0	100	93.8776	79.5918	44.898	10.2041	0	11.5385	4.34783	0	0	100	98.1132	43.3962
	Fludarabine (Fludara)	0	5.4902	6.72269	6.97674	14.8936	100	159.375	74.375	53.75	29.375	1.11111	3.42466	1.85185	2.94118	0	100	162.222	60	37.7778	28.8889	10.9615	30.5122	49.5327	62.406	42.5287	100	86.3462	41.1538	51.1538	16.7308	14.7059	13.6364	36.8421	44.4444	50	100	129.412	111.765	52.9412	5.88235	0	4.58716	0	10.9091	7.93651	100	75.6944	46.5278
	Dasatinib	0	2.58621	3.84615	14.2857	24	100	139.759	62.6506	59.0361	30.1205	0	0.757576	8.69565	0	0	100	111.864	77.9661	61.0169	55.9322	7.44681	15.7895	40	0	33.3333	100	10.1064	10.6383	2.12766	3.19149	3.63636	33.8462	26.6667	17.6471	3.7037	100	118.182	54.5455	30.9091	49.0909	0	4.87805	0	4	0	100	83.6735	67.3469
	Crizotinib (PF-02341066)	0	1.6129	2.43902	2.5641	4.65116	100	103.333	34.1667	32.5	35.8333	0.900901	1.1236	0	0	0	100	80.1802	82.8829	71.1712	102.703	9.29293	17.7874	37.1795	21.5686	16.0714	100	93.1313	47.2727	72.1212	56.5657	6.55738	6.55738	8.77193	20	0	100	100	93.4426	40.9836	19.6721	1.88679	8.69565	8.23529	0	0.540541	100	72.327	53.4591
	Ponatinib (AP24534)	2.17391	7.40741	0.813008	10	11.4286	100	117.391	133.696	43.4783	38.0435	2.02703	3.44828	0	0.699301	0	100	97.973	115.541	96.6216	113.514	7.34694	10.4294	13.9535	9.72222	8.69565	100	66.5306	35.102	29.3878	28.1633	9.80392	6.97674	5.95238	8.88889	4.61538	100	84.3137	164.706	176.471	127.451	2.3622	11.4286	1.07527	0	0.483092	100	82.6772	73.2283
	Cephalomannine	0	8.91089	10.6796	35.7143	21.6216	100	107.447	109.574	74.4681	39.3617	0.980392	1.78571	5.29801	1.5873	2.17391	100	109.804	148.039	123.529	90.1961	10.9453	20.7317	42.4	39.3939	42.5	100	81.592	31.0945	24.6269	19.9005	0	11.4286	33.3333	11.1111	4	100	233.333	200	180	166.667	0	1.49254	2.94118	9.25926	11.8644	100	76.1364	77.2727
	XL-184 (Cabozantinib)	2.06186	0.826446	3.9604	0	0	100	124.742	104.124	57.732	42.268	4.31034	1.62602	0	0	0	100	106.034	151.724	106.034	124.138	11.4286	10.4762	12.2807	8.33333	2.7027	100	60	32.5714	20.5714	21.1429	7.69231	9.30233	3.57143	7.04225	0	100	66.1538	129.231	109.231	107.692	0	19.0476	9.375	2.17391	3.22581	100	82.3529	62.7451
	THZ2	0	13.6364	2.17391	9.09091	20.5882	100	117.333	122.667	73.3333	45.3333	1.11111	4.46429	2.5641	18.5185	7.40741	100	124.444	86.6667	60	30	5.26316	6.75676	16.2791	18.1818	7.69231	100	55.6391	32.3308	24.812	9.77444	23.2143	38.7755	34.2105	54.5455	0	100	87.5	67.8571	39.2857	7.14286	0	2.17391	6.45161	16.6667	19.2308	100	75.4098	50.8197
	Vincristine	0	14.7826	1.0989	18.75	8.57143	100	151.316	119.737	84.2105	46.0526	2.91262	2.54237	1.81818	2.66667	5.7971	100	114.563	106.796	72.8155	66.9903	11.5288	16.3265	43.254	40.4444	37.7049	100	36.8421	63.1579	56.391	30.5764	5.76923	19.7531	45.7143	39.5833	21.875	100	155.769	134.615	92.3077	61.5385	0	8.16327	0	18.1818	33.3333	100	65.3333	16
	Bleomycin sulfate	0	0	2.5641	2.5974	19.1489	100	146.667	86.6667	85.5556	52.2222	1.8018	1.51515	0	0	2.96296	100	118.919	132.432	108.108	121.622	9.79955	26.8437	46.8966	31.5152	33.0645	100	75.5011	32.294	36.7483	27.6169	6.45161	10	21.4286	17.2414	25.6098	100	112.903	112.903	140.323	132.258	0	6.17284	9.18367	8.57143	1.5625	100	228.169	138.028
	Clofarabine	0.943396	2.12766	15.6716	11.3402	12.069	100	133.019	126.415	91.5094	54.717	1.07527	1.62602	2.10526	0	0	100	132.258	102.151	87.0968	112.903	10.5398	28.8973	32.7586	42.3077	28.1818	100	67.6093	29.8201	26.7352	28.2776	2.27273	7.5	12.963	19.5122	10.6061	100	90.9091	122.727	186.364	150	0	3.64964	3.15789	14.2857	8.06452	100	155.682	107.955
	10-DAB (10-Deacetylbaccatin)	1.03627	5.5794	12.5654	9.71429	8.41121	100	120.725	98.9637	90.6736	55.4404	2.15054	0.943396	6.86275	6.32911	13.6364	100	113.978	109.677	84.9462	47.3118	6.70103	15	23.8095	28.5714	21.0526	100	82.4742	32.4742	18.0412	9.79381	9.25926	21.1538	16.3265	20	5	100	96.2963	90.7407	55.5556	37.037	0	7.89474	4.16667	0	-	100	64.4068	40.678
	Teniposide	0	0.892857	1.21951	26.7327	9.52381	100	157.746	230.986	142.254	59.1549	1.37931	1.26582	0	1.22699	0.617284	100	108.966	108.966	112.414	111.724	9.45559	13.8996	25.7895	10.4247	7.42574	100	74.212	54.4413	74.212	57.8797	8.69565	6.66667	27.5862	43.4783	44.6809	100	97.8261	126.087	100	102.174	0	12.5984	22.9508	12.5	20.2899	100	122.115	58.6538
	Danusertib (PHA-739358)	0	4.21053	12	0	5.55556	100	107.955	85.2273	65.9091	61.3636	3.84615	0.833333	2.08333	1.62602	0	100	115.385	92.3077	118.269	138.462	11.2	46.7391	29.4118	-	-	100	36.8	6.8	0	0	17.1429	10.5263	64	50	66.6667	100	54.2857	35.7143	17.1429	4.28571	5.55556	0	16.6667	5	0	100	46.2963	22.2222
	Irinotecan	0	0	4.7619	15.8879	12.3077	100	146.154	121.154	102.885	62.5	2.5974	3.40909	0	0.990099	2.1978	100	114.286	114.286	131.169	118.182	13.245	31.9512	56.7961	23.8636	26.0163	100	90.5077	45.4746	38.8521	27.1523	4.6875	16.4179	0	0	3.33333	100	104.688	104.688	118.75	93.75	0	8.79121	15.7895	48.8889	20	100	146.774	91.9355
	Paclitaxel (Taxol)	0	12.8713	3.7037	23.6111	22.6415	100	120.238	160.714	85.7143	63.0952	2.67857	5.40541	10.3093	18.4615	16.3636	100	99.1071	86.6071	58.0357	49.1071	15.9817	23.6641	48.6486	49.1803	70.3704	100	59.8174	33.79	27.8539	12.3288	7.40741	16.6667	26.5306	23.0769	18.1818	100	88.8889	90.7407	72.2222	40.7407	0.943396	27.8689	20.5128	31.4286	9.375	100	57.5472	36.7925
	Saracatinib	0	1.75439	15.7895	4.93827	10	100	125.275	104.396	89.011	65.9341	0	0	0	0	0	100	100	141.772	151.899	145.57	10.7296	22.0183	34.7826	21.4286	41.1765	100	46.7811	9.87124	12.0172	7.29614	0	21.7391	17.2414	20.8333	18.75	100	63.8889	80.5556	66.6667	44.4444	0	4.85437	4.22535	0	4	100	122.619	84.5238
	Docetaxel (Taxotere)	0	4.16667	15.2941	17.1429	19.3548	100	102.128	90.4255	111.702	65.9574	0.961538	2.80374	6.31579	13.4328	20	100	102.885	91.3462	64.4231	52.8846	9.48509	21.5385	33.7209	24.2424	42.4242	100	70.4607	23.3062	17.8862	8.94309	9.61538	7.84314	17.3077	37.5	45	100	98.0769	100	61.5385	38.4615	0	0.921659	0.704225	3.27869	6.17284	100	132.317	86.5854
	2-Methoxyestradiol	0	1.67364	14.4796	12.7358	14.4928	100	120.707	111.616	107.071	69.697	1.68539	3.31126	5.42636	11	9.63855	100	84.8315	72.4719	56.1798	46.6292	12.4248	16.7849	27.8539	20.4188	32.6241	100	84.7695	43.8878	38.2766	28.2565	7.93651	16.9811	23.0769	28.8889	10	100	84.127	123.81	71.4286	31.746	0	6.45161	4.28571	12	18.75	100	82.6667	93.3333
	Amuvatinib (MP-470)	1.14943	1.27389	0	2.96296	9.67742	100	180.46	121.839	155.172	71.2644	1.21951	0	0	0	0	100	118.293	220.732	435.366	430.488	12.357	14.9367	33	16	23.2394	100	90.389	45.7666	45.7666	32.4943	4.83871	4.54545	6.61765	9.16031	33.9623	100	106.452	219.355	211.29	170.968	0.862069	5.94059	0.406504	1.87668	41.6084	100	174.138	212.069
	Zoledronic acid	0	3.14465	1.51515	22.5806	34.7222	100	162.245	134.694	126.531	73.4694	1.5625	1.91083	1.94175	10.1695	7.14286	100	122.656	80.4688	46.0938	32.8125	10.4167	24.4344	44.898	73.3624	64.8438	100	92.0833	61.25	95.4167	53.3333	0	5.26316	9.67742	0	0	100	121.277	65.9574	29.7872	10.6383	0	14.5038	11.2903	0	0	100	112.931	53.4483
	Gemcitabine Hydrochloride	0	0	7.69231	11.2245	8.53659	100	136.893	88.3495	95.1456	79.6117	1.62602	1.48148	0	2.91262	10.4762	100	109.756	104.065	83.7398	85.3659	9.95025	16.7598	30.2752	40	22.2222	100	89.0547	54.2289	29.8507	35.8209	4.6875	8.33333	25	28.5714	27.193	100	93.75	131.25	164.062	178.125	0	2.57353	3.66492	6.25	10.7143	100	126.512	88.8372
	Masitinib	0	0.581395	2.53165	0	2.22222	100	159.259	73.1481	107.407	83.3333	0.943396	4.95868	6.54206	-	-	100	114.151	100.943	0	0	12.3209	12.963	0	-	-	100	30.9456	0.573066	0	0	4.41176	8.77193	23.1884	43.5897	100	100	83.8235	101.471	57.3529	8.82353	2.9703	10.8108	0	-	-	100	146.535	8.91089
	Palbociclib hydrochloride (PD-0332991)	0	0.980392	0	7.35294	6.55738	100	139.726	150.685	93.1507	83.5616	1.72414	4.87805	3.8835	1.0101	1.81818	100	106.034	88.7931	85.3448	94.8276	7.42188	30.5677	42.268	39.726	21.4286	100	89.4531	37.8906	28.5156	43.75	0	14.2857	2.77778	11.1111	0	100	100	171.429	214.286	85.7143	0	2.77778	19.6078	13.4615	17.3913	100	94.7368	44.7368
	Cladribine	0	1.08108	11.9048	21.7391	27.2727	100	162.281	147.368	121.053	86.8421	1.6129	3.68098	1.79372	2.67559	2.8777	100	131.452	179.839	241.129	224.194	14.3911	29.1498	50.6024	48.503	52.6316	100	91.1439	45.941	30.8118	3.50554	1.53846	15.3061	25	30.8642	37.8378	100	150.769	153.846	124.615	56.9231	0	6.04396	0	8.33333	40	100	110.303	52.1212
	Adrucil (Fluorouracil)	0	0	2.72727	0	5.50459	100	147.541	90.1639	132.787	89.3443	2.85714	0	1.06383	1.78571	4.58716	100	122.857	134.286	160	155.714	12.4069	23.9401	44.0415	39.3162	26.6667	100	99.5037	47.8908	29.0323	26.0546	5.76923	3.50877	21.3115	8.69565	5.88235	100	109.615	117.308	132.692	98.0769	0	3.7037	3.0303	5.40541	13.7931	100	142.105	86.8421
	Niraparib (MK-4827)	0	0	1.92308	2.5974	10.1449	100	136.364	67.5325	100	89.6104	1.13636	0	0	0	0	100	147.727	142.045	151.136	156.818	10.0295	23.0769	48.5294	47.1831	33.3333	100	53.6873	40.118	41.8879	31.8584	15.6863	15.7895	16.6667	18.5185	18.3673	100	111.765	152.941	105.882	96.0784	0	13.1579	9.09091	16.6667	5.26316	100	124.59	54.0984
	Cisplatin (cis-Diammineplatinum(II) dichloride)	0	0	4.72441	0	6.66667	100	150.794	201.587	104.762	95.2381	0	2.43902	0.847458	1.0929	2.15054	100	116.038	111.321	172.642	175.472	8.88031	13.8801	22.8261	24.359	24.6377	100	122.394	35.5212	30.1158	26.6409	3.57143	14.6341	12.766	15.3846	26.3158	100	146.429	167.857	185.714	67.8571	0	10.5263	0	16	0	100	180.952	97.619
	Dovitinib (TKI-258)	0	0	0	0	0	100	132.979	95.7447	63.8298	95.7447	0	0	0	0	-	100	132.979	32.9787	4.25532	0	43.2836	20.2822	14.9565	32.0064	48.4305	100	84.6269	85.8209	93.7313	33.2836	0	0	0	0	0	100	135.616	176.712	280.822	235.616	0	0	0.268817	0.314465	0.625	100	176.72	196.825
	Cytarabine	0	2.73973	3.57143	8.23529	2.83019	100	132.727	76.3636	77.2727	96.3636	2.27273	0.662252	0	1.26582	0.714286	100	114.394	105.303	119.697	106.061	9.84127	12.6984	23.3083	20.8054	26.4957	100	80	42.2222	47.3016	37.1429	5.7971	5.66038	13	10.9091	14.7541	100	76.8116	144.928	159.42	176.812	0	2.53165	1.14943	1.17647	9.09091	100	210.667	116
	Axitinib	0	1.36054	6.84932	6.31579	0	100	144.118	71.5686	93.1373	97.0588	1.20482	0	0	0	0	100	131.325	169.88	263.855	269.88	13.7589	15.7252	23.4848	11.9332	15.2824	100	92.9078	37.4468	59.4326	42.695	1.92308	4.22535	14.2857	11.9658	8.66142	100	136.538	215.385	225	244.231	0.990099	0.892857	2.07254	3.25733	3.0888	100	221.782	191.089
	Oxaliplatin (Eloxatin)	0	1.7094	0	5.26316	9.72222	100	160.274	145.205	104.11	98.6301	1.1236	1.81818	0.70922	0.465116	0.357143	100	123.596	158.427	241.573	314.607	11.8321	29.3173	44.8529	40	37.8788	100	95.0382	51.9084	32.4427	25.1908	7.31707	2.63158	8.69565	13.1579	6.12245	100	92.6829	112.195	92.6829	119.512	1.5873	27.6596	13.1579	8.69565	17.3077	100	74.6032	60.3175
	Pralatrexate	0	0.952381	0	5.12821	2.89855	100	156.716	149.254	116.418	102.985	3.37079	0	0	0	0	100	123.596	110.112	141.573	158.427	12.7551	12.7536	22.2222	52.1277	47.561	100	88.0102	48.2143	23.9796	20.9184	0	12.963	25	37.0968	40.8163	100	122.727	136.364	140.909	111.364	0	3.24074	4.84848	11.3402	6.50407	100	145.946	111.486
	Proadifen hydrochloride	0	1.0989	0.649351	1.08696	2.94118	100	185.714	157.143	93.8776	104.082	1.29032	0.990099	0	0.271003	0	100	130.323	167.097	238.065	304.516	12.3711	15.1961	15.748	14.1667	13.7615	100	105.155	65.4639	61.8557	56.1856	0	6.34921	10.1562	8.41584	8.16327	100	157.5	320	505	612.5	0	5.26316	1.00503	0.549451	1.51899	100	169.643	177.679
	Pamidronate disodium	0	0	5	9.32203	9.09091	100	152.632	105.263	124.211	104.211	0.840336	0.680272	1.22951	0.900901	4.91071	100	123.529	205.042	186.555	188.235	7.69231	15.9817	39.0244	71.028	50	100	93.5897	52.5641	45.7265	52.1368	0	5.26316	25.3333	33.8843	28.9474	100	105.556	138.889	224.074	140.741	0	4.22535	3.04348	1.29032	1.33779	100	195.413	211.009
	Artesunate	0	0	0.943396	2.85714	2.98507	100	171.875	165.625	109.375	104.688	1.69492	1.07527	0	0	0.555556	100	157.627	198.305	235.593	305.085	12.8492	18.1818	41.4634	30.8333	30	100	122.905	68.7151	67.0391	55.8659	12.7273	10.3896	20.4082	37.234	20.9524	100	140	178.182	170.909	190.909	0	0	6.89655	0	0	100	25	87
	Busulfan	0	0.8	1.13636	5.43478	1.13636	100	148.81	104.762	109.524	104.762	1.19048	0	0	0	0.278552	100	127.381	234.524	361.905	427.381	9.92366	14.9584	25.9494	15.1351	14.0127	100	137.786	60.3053	70.6107	59.9237	8	8.06452	10.6383	5.06329	4.34783	100	124	188	316	414	0	1.44928	3.4965	1.71674	2.54545	100	166.265	172.289
	Mechlorethamine HCL	0	0.990099	4.72441	6.91824	5.33333	100	144.286	90.7143	113.571	107.143	0.787402	1.92308	0.613497	1.5625	0.440529	100	122.835	128.346	151.181	178.74	8.52018	15.5556	23.8636	26.087	20	100	80.7175	39.4619	30.9417	22.4215	6.52174	12.7273	11.6667	10.6667	7.69231	100	119.565	130.435	163.043	197.826	1.2987	3.73832	6.52174	11.5385	11.3636	100	138.961	59.7403
	Azaguanine-8	0.806452	0.847458	9.54774	17.801	20.1439	100	190.323	160.484	154.032	112.097	1.72414	0	0.47619	5.52486	9.74026	100	120.69	181.034	156.034	132.759	6.95971	16.9133	50.3378	67.2269	64.2458	100	173.26	108.425	87.1795	65.5678	4	3.27869	7.82609	9.56522	12.0879	100	122	230	230	182	0	1.88679	0.704225	2.54237	8.51064	100	191.566	171.084
	Olaparib (AZD2281, Ku-0059436)	0	2.30769	6.60377	6.06061	9.18367	100	151.163	123.256	115.116	113.953	1.96078	1.78571	0.877193	0	1.3245	100	109.804	111.765	164.706	148.039	10.2894	22.1429	33.6207	19.2661	24.3243	100	90.0322	37.299	35.0482	23.7942	2.32558	8.51064	15.5172	17.4603	8.10811	100	109.302	134.884	146.512	172.093	0.990099	15.748	2.67857	7	9.72222	100	125.743	110.891
	Everolimus (RAD001)	0	1.49254	1.44928	0	0	100	181.081	93.2432	110.811	116.216	1.96078	0.552486	0	0	0	100	118.301	226.144	258.824	276.471	8.48708	14.652	21.6783	16.6667	9.18919	100	100.738	52.7675	61.9926	68.2657	3.19149	12.5	14.7368	10.4418	6.25	100	110.638	202.128	264.894	255.319	0	8.13953	1.35135	1.0929	1.91571	100	113.158	97.3684
	Pemetrexed disodium	0	1.98675	4.85437	32.1782	30.303	100	179.762	122.619	240.476	117.857	4.22535	0.588235	1.11111	1.66667	2.24719	100	119.718	126.761	126.761	62.6761	9.1954	16.6667	26.9006	24.5614	18.4615	100	91.0345	39.3103	26.2069	14.9425	5	4.34783	7.57576	2.22222	0	100	115	165	112.5	80	0	0	0	-	-	100	2.12766	1.06383
	Azithromycin (Zithromax)	0	0	0.813008	5.88235	5.14286	100	160.145	89.1304	98.5507	126.812	4.31655	1.1976	0	0	0.232019	100	120.144	184.892	267.626	310.072	12.4744	18.267	29.0909	19.4346	9.54198	100	87.3211	44.9898	57.8732	53.5787	5.26316	7.59494	14.5455	13.0435	5.64103	100	138.596	192.982	242.105	342.105	0	5.55556	4.20168	0.813008	0.9375	100	175	165.278
	Ammonium tetramolybdate (TM)	1.28205	1.41844	50	3.05344	6.06061	100	180.769	115.385	167.949	126.923	0	0	1.1236	0	2.01342	100	137.634	191.398	178.495	160.215	5.2356	12.8342	18.5792	16.6667	22.973	100	195.812	95.8115	125.654	116.23	2.32558	5.45455	14.2857	20.3252	13.3858	100	127.907	195.349	286.047	295.349	0	0.854701	0.37594	1.51515	3.9548	100	227.184	258.252
	Venetoclax (ABT-199)	1.49254	0.862069	2.72109	7.31707	10.4651	100	173.134	219.403	122.388	128.358	0	0.970874	0.529101	0.325733	8.69565	100	127.16	233.333	379.012	454.321	11.5979	17.2494	23.1618	15.6479	16.7109	100	110.567	70.1031	105.412	97.1649	15.3846	8.10811	18.3908	14.0845	30.8824	100	94.8718	223.077	364.103	174.359	0.990099	5.91133	1.95312	3.27869	4.97512	100	200.99	253.465
	Eltrombopag (SB-497115-GR)	0	0.613497	0.961538	2.11268	0	100	156.731	100	136.538	133.654	3.61446	0.793651	0	1.36986	0.636943	100	151.807	167.47	175.904	189.157	10.4377	15.4135	23.4177	19.2661	17.1429	100	89.5623	53.1987	36.7003	23.569	2.43902	8.19672	16.8831	20.2128	8.41121	100	148.78	187.805	229.268	260.976	0.952381	6.74157	4.83871	3.36134	0.909091	100	169.524	118.095
	AZD2461	0	2.65487	1.96078	2.54237	4.85437	100	146.753	132.468	153.247	133.766	0	1.88679	0	0.757576	0.578035	100	126.19	123.81	157.143	205.952	10.4869	16.791	22.6027	13.0435	15.3846	100	100.375	54.6816	77.5281	73.0337	2.04082	7.46269	26.3736	17.1429	6.76692	100	136.735	185.714	214.286	271.429	0	7.87402	5.80645	8.90411	10.7345	100	171.622	209.459
	Itraconazole (Sporanox)	0	0	1.14286	2.87356	5.6338	100	166.337	173.267	172.277	140.594	0	0	0	0	0	100	106.289	135.22	151.572	156.604	12.8889	22.807	46.9767	51.0309	34.5912	100	88.6667	47.7778	43.1111	35.3333	10.1266	14.2857	18.9655	30.1887	13.5135	100	106.329	146.835	134.177	93.6709	0	13.4454	1.65289	1.63934	0.833333	100	120.202	122.222
	Phenylbutazone (Butazolidin, Butatron)	0	0.943396	2.88462	0.649351	0	100	218.557	107.216	158.763	141.237	1.08696	0.653595	0.505051	0	0	100	166.304	215.217	407.609	410.87	3.87097	11.5741	21.8045	19.1304	14.4231	100	139.355	85.8065	74.1935	67.0968	2.17391	14.2857	7.27273	7.29927	10	100	106.522	239.13	297.826	347.826	0	1.63934	1.63265	2.41287	0.958466	100	181.188	242.574
	Ruxolitinib (INCB018424)	0	1.94805	2.5641	1.72414	2.52101	100	183.333	92.8571	138.095	141.667	0.555556	2.53807	0.555556	0.819672	0.392157	100	109.444	100	135.556	141.667	15.2672	17.5627	27.933	17.5	27.1084	100	106.489	68.3206	76.3359	63.3588	9.30233	14.4444	11.2	8.10811	5.76923	100	104.651	145.349	86.0465	60.4651	0	4.90196	6.25	2.06897	1.40845	100	219.355	206.452
	Carmofur	0	0.722022	1.21951	5.62249	13.5747	100	191.034	113.103	171.724	152.414	2.14286	0	0	0.37594	0.809717	100	117.857	167.857	190	176.429	16.7857	27.7344	45.7265	43.1535	30.8333	100	91.4286	41.7857	43.0357	42.8571	1.42857	3.65854	12.4088	17.7914	7.5	100	117.143	195.714	232.857	228.571	0	2.55591	2.5974	3.63636	6.66667	100	161.34	119.072
	Floxuridine	0	1.34228	2.91262	2.94118	2.23881	100	171.264	118.391	156.322	154.023	0	0	0	0	0	100	143.038	178.481	211.392	224.051	7.29483	17.0984	32.0652	35.3448	27.381	100	117.325	55.9271	35.2584	25.5319	4.25532	9.09091	7.5	14.5833	5.6338	100	117.021	170.213	204.255	151.064	0	0.398406	1.20482	3.38983	4.54545	100	191.603	126.718
	Altretamine (Hexalen)	0	1.7094	2.54777	2.17391	1.78571	100	162.5	218.056	127.778	155.556	0	1.75439	0	0.634921	0	100	117.526	195.876	324.742	381.443	10.0233	18.8119	35.6021	25.8065	19.7368	100	70.6294	44.5221	43.3566	35.4312	5.12821	14.6341	11.8644	11.25	11.6883	100	105.128	151.282	205.128	197.436	0	2.23881	0	0.510204	2.16216	100	186.111	251.389
	Mitotane (Lysodren)	0.740741	0.892857	3.33333	2.28571	0.930233	100	165.926	133.333	129.63	159.259	3	1.62602	0.966184	0	0.263158	100	123	207	365	380	9.34579	16.7647	25.8427	18.8235	13.7255	100	105.919	55.4517	52.9595	47.6636	4.44444	6.55738	8.98876	6.83761	8.65385	100	135.556	197.778	260	231.111	0	6.84932	4.14508	0.595238	2.32558	100	263.855	232.53
	Ancitabine hydrochloride	0	0.925926	7.93651	0.497512	3.28638	100	162.406	94.7368	151.128	160.15	1.69492	1.50376	0	0	1.27389	100	112.712	111.864	127.966	133.051	12.2257	15.3846	22.3881	20.4545	14.7368	100	81.5047	42.0063	27.5862	29.7806	2.94118	7.69231	10.5691	5.40541	7.48299	100	95.5882	180.882	163.235	216.176	0	5.95745	5.83333	3.7037	2.82486	100	204.348	104.348
	Naloxone HCl	0	0	2.12766	0.689655	3.37838	100	167.045	160.227	164.773	168.182	0	1.96078	0.704225	0.201613	0	100	130.769	242.735	423.932	474.359	5.23256	15	28.6822	9.49367	8.47458	100	104.651	75	91.8605	68.6047	2.89855	8.75	11.039	8.88889	3.55872	100	115.942	223.188	326.087	407.246	0	1.11111	1.20482	1.68067	1.34048	100	178.218	246.535
	Azacitidine (Vidaza)	0	0.534759	1.5873	1.78571	4.73684	100	171.56	115.596	154.128	174.312	3.15789	1.8018	0	0	0.540541	100	116.842	173.684	308.421	389.474	13.0506	22.2222	54.7619	51.3158	65.6934	100	101.305	34.2577	37.1941	22.3491	0	17.2414	14.2857	30.3371	13.0435	100	193.333	256.667	296.667	230	0	11.1111	0	2.45614	2.64706	100	109.459	177.027
	Idelalisib (GS-1101)	0	1.34228	2.91262	1.76471	2.25564	100	196.053	135.526	223.684	175	1.6	2.29008	0	0.248139	0.193798	100	104.8	179.2	322.4	412.8	3	16.7979	20.5128	18.4466	9.25926	100	381	117	103	108	2.85714	10.7143	12.2449	6.04027	11.5646	100	160	280	425.714	420	0	1.31004	0.75188	1.07527	0	100	202.655	235.398
	Lonidamine	0	1.75439	0	3.63636	4.04624	100	176.289	132.99	170.103	178.351	0.724638	3.66492	0.310559	0	0	100	138.406	233.333	323.188	347.101	13.9098	11.3043	38.8158	11.4286	14.2857	100	86.4662	57.1429	39.4737	31.5789	8.06452	4.91803	12.7907	23.3766	23.3766	100	98.3871	138.71	124.194	124.194	0	5.49451	2.38095	7.69231	5.71429	100	110.976	153.659
	Aspirin (Acetylsalicylic acid)	0	1.16959	4.85437	20.1923	30.8571	100	174.49	105.102	212.245	178.571	1.45985	2.18579	0.714286	1.95312	2.5641	100	133.577	204.38	186.861	170.803	12.1118	18.1132	21.4286	15.3846	4.54545	100	82.2981	34.7826	16.1491	6.8323	10	17.7419	20	4.44444	0	100	88.5714	107.143	64.2857	10	0	0	11.9048	28.5714	11.5385	100	87.5	75
	Pazopanib hydrochloride	0	1.27389	2.15054	3.125	6.04027	100	196.25	116.25	200	186.25	1.05263	0.854701	0.552486	0	0	100	123.158	190.526	334.737	316.842	10.5072	13.5849	22.4242	9.15493	9.16667	100	96.0145	59.7826	51.4493	43.4783	4.7619	1.21951	4.40252	4.16667	3.24324	100	130.159	252.381	228.571	293.651	0	6.14525	1.63934	7.77202	5.12821	100	172.115	117.308
	Moroxydine	0	0.78125	14.4796	1.65975	4.56274	100	181.56	156.738	170.922	186.525	1.53846	0	0	0.242131	0	100	119.231	199.231	317.692	423.846	8.33333	16.8539	25.8278	14.8387	15.625	100	105.952	59.9206	61.5079	50.7937	3.27869	4.7619	5.51724	8.20896	5.20231	100	103.279	237.705	219.672	283.607	0	2.37154	1.40187	1.58228	1.23839	100	301.19	254.762
	Imatinib Mesylate	0	0	2.17391	0	0.990099	100	151.852	85.1852	122.222	187.037	1.19048	1.48148	1.31579	0	0	100	160.714	180.952	257.143	310.714	10.5856	18.4855	37.8995	34.0909	30.4762	100	101.126	49.3243	59.4595	47.2973	2.38095	0	4	7.69231	4.65116	100	114.286	119.048	154.762	102.381	0	0	7.89474	9.09091	0	100	91.4286	54.2857
	Atazanavir sulfate	0	1.04167	2.88462	1.24224	0.492611	100	179.439	97.1963	150.467	189.72	1.33333	0.934579	0	0	0.226244	100	142.667	208.667	240.667	294.667	6.81004	10.3614	16.1905	10	9.33333	100	148.746	75.2688	68.1004	53.7634	5.35714	1.49254	12.7273	8.08081	3.66972	100	119.643	196.429	176.786	194.643	0	2.06897	2.7933	2.32558	6.25	100	226.562	279.688
	Dacarbazine (DTIC-Dome)	0.892857	1.8018	2.08333	1.81818	1.87793	100	198.214	128.571	196.429	190.179	0.854701	0	0	0.221729	0	100	136.752	312.821	385.47	370.085	12.5698	17.2414	37.3206	47.7419	49.2857	100	105.307	58.3799	43.2961	39.1061	3.44828	4.93827	19.3333	19.1781	11.7073	100	139.655	258.621	377.586	353.448	0	3.92157	1.21951	1.3624	1.02041	100	217.021	261.702
	Mesna (Uromitexan, Mesnex)	0	0.613497	1.02041	2.91971	1.63043	100	169.792	102.083	142.708	191.667	0	1.03093	0	0.557103	0.719424	100	129.333	217.333	478.667	556	11.6667	15.896	29.5455	18.6441	17.1429	100	96.1111	48.8889	49.1667	38.8889	7.46269	7.77778	8.73016	8.87574	6.73759	100	134.328	188.06	252.239	420.896	0	3.24675	3.68098	2.40964	2.14592	100	197.436	208.974
	Mercaptopurine	0	0.471698	5.46875	22.4719	34.3478	100	179.661	216.949	226.271	194.915	2.29885	0	0	1.06383	3	100	139.08	203.448	216.092	229.885	13.0641	23.185	60	78.9855	74.1379	100	101.425	47.5059	32.7791	27.5534	9.67742	5	13.3333	33.3333	35.6322	100	96.7742	217.742	300	280.645	0.653595	1.84332	0.931677	0.564972	0.438596	100	141.83	210.458
	Nilvadipine (ARC029)	0	1.25786	2.94118	5.19481	2.13904	100	167.368	178.947	162.105	196.842	0	1.1976	0	0	0	100	142.735	251.282	413.675	470.085	13.0024	19.1589	29.4118	18.932	13.8365	100	101.182	56.2648	48.6998	37.5887	5.26316	5.60748	12.1547	13.615	6.94444	100	112.632	190.526	224.211	303.158	0.763359	5.86081	1.20482	0.847458	0.469484	100	208.397	190.076
	Ifosfamide	1.63934	0.934579	1.92308	0.909091	0.819672	100	175.41	85.2459	180.328	200	0	0	0	0	0	100	200	195.455	290.909	377.273	13.2251	17.1498	31.3901	15.4545	15.4362	100	96.0557	51.7401	51.0441	34.5708	10.9375	3.84615	9.61538	15.6716	9.67742	100	121.875	162.5	209.375	290.625	0	4.91803	3.7037	7.04225	2.03046	100	187.692	166.154
	Artemether (SM-224)	0	1.31579	2.15054	1.5625	1.25786	100	200	122.368	168.421	209.211	1.47059	1.89873	0	0.21978	0	100	116.176	230.147	334.559	369.853	13.5185	18.1996	29.1304	18.0147	12.0773	100	94.6296	42.5926	50.3704	38.3333	2	4.91803	9.82143	12.2951	22.6891	100	122	224	244	238	0	7	0	4.10959	5.02283	100	133.333	133.333
	Toremifene citrate	0	0.793651	4.72441	0.833333	4.37956	100	193.846	195.385	184.615	210.769	3.22581	0.8	0.456621	0.296736	0	100	134.409	235.484	362.366	421.505	10.9091	16.9611	32.3699	19.6203	13.5714	100	102.909	62.9091	57.4545	50.9091	0	6.66667	9.80392	16.8317	15.0943	100	136.364	231.818	229.545	240.909	0	8	6.18557	2.94118	1.3986	100	120.968	156.452
	Vatalanib	1.02041	3.84615	15.6716	0.645161	0.952381	100	159.184	136.735	158.163	214.286	2.85714	1.92308	0	0	0	100	148.571	273.333	369.524	514.286	7.17131	11.8881	20.4301	21.6374	19.3548	100	56.9721	74.1036	68.1275	61.753	9.52381	11.1111	4.06504	4.83871	5.02513	100	100	195.238	295.238	315.873	0	3.27869	0.917431	1.31579	4.16667	100	129.787	231.915
	Paeoniflorin	0	3.37079	7.93651	1.35135	5.16129	100	250.704	177.465	208.451	218.31	1.8018	0.628931	0	0.211864	0	100	143.243	252.252	425.225	476.577	6.2069	10.8696	21.9048	18.3333	18.6916	100	126.897	72.4138	82.7586	73.7931	8.24742	2.91262	9.52381	9.27835	7.94979	100	106.186	173.196	200	246.392	0	4.95868	2.5641	2.30415	1.59363	100	92.3664	119.084
	DOXIFLURIDINE	2.08333	0.632911	1.73913	3.84615	3.79147	100	164.583	119.792	189.583	219.792	0.943396	1.04167	0.321543	0	0.297619	100	181.132	293.396	354.717	316.981	8.98551	23.4421	32.9114	33.8912	27.9279	100	97.6812	68.6957	69.2754	64.3478	0	0.961538	15.493	27.2189	10.9195	100	241.86	330.233	393.023	404.651	0	0.483092	0.473934	0	1.7094	100	180	183.478
	Histamine dihydrochloride	0	1.85185	4.72441	5.40541	8.19672	100	197.561	154.878	225.61	223.171	1.0929	1.25	0	0	0.188679	100	131.148	221.858	293.443	289.617	13.0081	23.7037	34	25.2632	20.3704	100	109.756	54.2005	51.4905	43.9024	4.41176	6.17284	13.3929	22.1154	15.3846	100	119.118	164.706	152.941	152.941	1.28205	14.2857	4.58716	2.03046	4.06977	100	116.667	139.744
	Ibrutinib (PCI-32765)	0	0	1.44928	2.94118	0	100	127.778	127.778	125.926	224.074	5	1.0989	0	0.31348	0	100	113.75	197.5	398.75	571.25	14.4186	26.2376	40.553	30.4498	23.4323	100	93.9535	50.4651	67.2093	70.4651	7.57576	5.26316	12.3596	12.9496	12.0773	100	115.152	134.848	210.606	313.636	0	10.3659	3.43137	1.6835	4.94186	100	164	204
	Miltefosine (hexadecyl phosphocholine)	0	0	2.98507	2.8169	2.20588	100	190.833	111.667	177.5	226.667	2.22222	2.82486	0.374532	0.26178	0	100	131.111	197.778	282.963	281.481	8.80503	20.8202	49.1228	44.186	58.3333	100	99.6855	35.8491	13.522	3.77358	3.33333	16.4179	11.9565	18.8119	8.08824	100	111.667	153.333	168.333	226.667	0	0.719424	1.61812	0.970874	0	100	164.497	182.84
	MDV3100 (Enzalutamide)	0	1.17188	2.54777	2.85714	3.90879	100	189.63	116.296	155.556	227.407	0	0	0	0	0	100	146.753	242.857	314.286	379.221	14.3198	23.5294	41.4286	31.4516	31.25	100	85.2029	33.4129	29.5943	22.9117	13.1148	11.9403	15.4762	5.26316	5.17241	100	109.836	137.705	186.885	190.164	0	1.53257	0	0.338983	0.304878	100	226.957	206.087
	Bergapten	0	0	3.9801	2.08333	1.34831	100	166.839	104.145	149.223	230.57	1.93548	0.505051	0.232019	0	0	100	127.742	278.065	303.871	361.29	11.5974	15.4054	22.7468	10.4839	14.1066	100	80.9628	50.9847	81.4004	69.8031	3.0303	7.40741	11.6564	9.59596	14.1667	100	122.727	246.97	300	363.636	0	5.84795	1.36364	1.25628	2.05011	100	225	289.474
	Dihydroartemisinin	0	3.09278	3.25203	1.37931	1.30719	100	159.016	201.639	237.705	250.82	2.5	2.14286	1.0101	0.333333	1.00503	100	116.667	165	250	331.667	11.2628	19.0789	37.3333	19.5876	14.1463	100	103.754	51.1945	66.2116	69.9659	5.37634	7.6087	18.018	17.5325	9.69697	100	98.9247	119.355	165.591	177.419	0.877193	0	10	0	4.54545	100	67.5439	35.0877
	Methacycline hydrochloride (Physiomycine)	0	2.24719	3.30579	2.5641	3.20285	100	160.36	109.009	175.676	253.153	1.17647	0.900901	0.485437	0.2849	0.225734	100	130.588	242.353	412.941	521.176	12.8114	18.2444	36.1011	26.4423	21.4612	100	103.381	49.2883	37.0107	38.968	14.7727	13.6364	8.87097	6.89655	7.97101	100	100	140.909	131.818	156.818	0.826446	2.84553	2.34114	0.626959	0.327869	100	203.306	247.107
	Lapatinib Ditosylate (Tykerb)	2.23881	0.892857	0.826446	2.07469	1.75439	100	167.164	90.2985	179.851	255.224	0.628931	0.628931	0.341297	0.205761	0	100	100	184.277	305.66	327.044	10.0756	12.0629	27.9863	10.1695	14.2857	100	144.081	73.8035	163.476	163.98	0	2.35294	19.6429	15.4506	11.7318	100	144.068	284.746	394.915	606.78	1.06383	2.8777	1.7094	1.20968	0.879765	100	147.872	124.468
	Linagliptin (BI-1356)	0.806452	1.45631	1.72414	0.980392	1.51057	100	166.129	93.5484	164.516	266.935	3.62319	0.52356	0.653595	0.631579	0.189753	100	138.406	221.739	344.203	381.884	10.2894	21.1538	39.8936	15.3846	12.406	100	100.322	60.4502	91.9614	85.5305	1.75439	5.88235	18.4	23.2432	10.5023	100	119.298	219.298	324.561	384.211	0	4.92611	1.03093	1.00671	0.60423	100	233.333	222.989
	Formestane	0	0.45045	5	2.91262	2.20126	100	186.555	84.0336	173.109	267.227	0.819672	1.31579	0	0	0.190476	100	124.59	264.754	363.115	430.328	10.3792	18.8636	26.2774	14.6893	11.2426	100	87.8244	54.6906	70.6587	67.4651	5.08475	5.19481	15.6463	9.09091	4.11523	100	130.508	249.153	316.949	411.864	1.53846	3.4965	1.79372	1.95122	1.59453	100	220	343.077
	Tofacitinib citrate (CP-690550 citrate)	0	0	4.05405	1.42857	0.60241	100	180	123.333	116.667	276.667	0.980392	0	0	0.25	0	100	135.294	226.471	392.157	459.804	11.5625	15.9091	30.5389	12.1094	11.588	100	96.25	52.1875	80	72.8125	7.57576	5.47945	18.6441	8.10811	2.83019	100	110.606	178.788	224.242	160.606	0	3.71517	2.02899	0.52356	1.32626	100	250.388	267.442
	Leucovorin calcium	0	0.584795	5.04202	1.74419	0	100	190	132.222	191.111	283.333	1.11111	0	0	0.235294	0	100	116.667	190	472.222	571.111	7.40741	13.0435	23.6994	16.9611	13.4058	100	158.201	91.5344	149.735	146.032	0	1.75439	9.2437	13.9394	8.57143	100	356.25	743.75	1031.25	1093.75	0	1.3245	0.638978	0	0.257069	100	222.059	230.147
	Anastrozole (Arimidex)	0	0.571429	3.7037	2.63158	1.60256	100	159.091	122.727	172.727	283.636	3.38983	2.12766	0	0.31746	0.793651	100	119.492	164.407	266.949	320.339	9.27536	17.7632	22.0238	18.5792	12.3188	100	88.1159	48.6957	53.0435	40	4.22535	6.74157	9.77444	10.4575	15.4321	100	125.352	187.324	215.493	228.169	0	11.828	0	1.7316	3.00429	100	166.071	216.071
	Streptozotocin (Zanosar)	0	0	1.13636	0.729927	2.27273	100	187.097	141.935	220.968	283.871	0	0	0	0	0	100	129.936	210.828	257.325	335.669	1.73913	14.4928	22.0779	19.7368	16.6667	100	240	133.913	132.174	99.1304	4.87805	9.09091	5.82524	4.61538	3.06748	100	134.146	251.22	317.073	397.561	0	1.48148	0.598802	1.28617	1.63043	100	151.685	187.64
	Bendamustine hydrochloride	0	2.23048	0.649351	0.9375	3.5	100	193.525	110.791	230.216	287.77	0	0.515464	0	0.181488	0	100	131.973	255.782	374.83	404.082	11.1504	17.0055	19.403	10.101	11.3801	100	95.7522	59.292	70.0885	73.0973	1.72414	5.43478	14.1732	8.94737	8.88889	100	158.621	218.966	327.586	465.517	0.675676	0.638978	0.574713	0.469484	0.253165	100	211.486	235.135
	Exemestane	0	3.57143	14.6789	4.92958	5.61224	100	205.882	160.294	208.824	288.235	1.26582	0.990099	0	0	1.01523	100	127.848	229.114	330.38	498.734	15.1394	16.6667	31.6129	20.4167	14.9425	100	112.351	61.753	95.6175	103.984	3.22581	6.25	29.8507	8	5.05051	100	103.226	216.129	241.935	319.355	1.85185	23.913	0	6.32184	1.5444	100	85.1852	118.519
	Lamotrigine	0	1.39535	2.3622	2.39044	2.05279	100	182.203	107.627	212.712	288.983	0	1.97368	0	0	0	100	150.495	247.525	437.624	441.584	11.1842	19.3955	25.5319	13.8889	11.4286	100	87.0614	51.5351	71.0526	53.7281	8.04598	7.14286	11.2676	10.9453	6.91057	100	112.644	163.218	231.034	282.759	0	3.41463	1.32159	1.31926	1.25628	100	238.372	263.953
	Cyclophosphamide monohydrate	0	1.18577	1.40845	2.72727	2.91005	100	196.124	110.078	170.543	293.023	0.70922	0.549451	0.314465	0.254453	0.196464	100	129.078	225.532	278.723	360.993	7.8125	13.9785	15.8654	7.2	7.01754	100	108.984	81.25	97.6562	111.328	1.40845	5.95238	21.7687	21.3542	10.1538	100	118.31	207.042	270.423	457.746	0	1.65746	0	2.0202	1.22549	100	220.732	296.341
	Toremifene	0	2.40964	1.7094	1.73611	2.2082	100	153.704	216.667	266.667	293.519	2.80374	0.704225	0.97561	0.904977	0.595238	100	132.71	191.589	206.542	157.009	10.6742	23.4043	41.9355	0	-	100	105.618	52.2472	3.93258	0	2.27273	9.52381	17.6471	21.7391	16.6667	100	95.4545	115.909	104.545	95.4545	1.06383	13.5922	1.6	5.17241	28.5714	100	109.574	132.979
	Lenalidomide	0.775194	1.34529	0	1.49254	1.83727	100	172.868	102.326	207.752	295.349	0.877193	1.14286	0	0.431965	0	100	153.509	272.807	406.14	454.386	13.871	19.7279	31.2102	13.6	10	100	94.8387	50.6452	80.6452	64.5161	4.7619	5.71429	16.9643	12.234	8.57143	100	111.111	177.778	298.413	388.889	0	4.09091	0.687285	0.468384	0.78534	100	178.862	236.585
	Methazolastone (Temozolomide)	0.980392	1.77515	1.99005	0	0	100	165.686	197.059	262.745	297.059	0	0	0	0.362319	0	100	124.51	247.059	270.588	302.941	10.5919	17.4556	25.2688	14.4578	17.8344	100	105.296	57.9439	51.7134	48.9097	3.84615	7.93651	3.33333	16.8675	10.9489	100	121.154	173.077	159.615	263.462	1.16279	6.97674	2.98507	2.91667	2.83401	100	150	233.721
	Nelarabine (Arranon)	0	1.11732	6.25	5.17241	1.56863	100	213.095	152.381	207.143	303.571	0	0.529101	0	0	0	100	125.166	219.205	318.543	342.384	1.08108	8.90052	18.1034	14.1975	12.9496	100	103.243	62.7027	87.5676	75.1351	0	6.97674	13.6905	15.8654	14.6939	100	113.158	221.053	273.684	322.368	0	0	0	2.76243	2.64317	100	159.016	129.508
	Megestrol acetate	0	1.35135	4.82759	2.17391	2.8481	100	217.647	142.157	225.49	309.804	3.125	0	0	0.240385	0.25	100	114.583	246.875	433.333	416.667	12.6794	22.49	37.594	25.3846	29.1391	100	119.139	63.6364	62.201	36.1244	6.25	7.01754	6.50407	8.69565	6.94444	100	118.75	256.25	335.417	450	1.80723	1.59363	1.47929	0.325733	1.39373	100	151.205	203.614
	Tetrabromo azabenzimidazole (TBB)	0	0.641026	15.2941	3.84615	1.67364	100	202.597	110.39	202.597	310.39	0.943396	0.606061	0.328947	0	0	100	155.66	286.792	398.113	426.415	5	8.49057	29.0503	22.335	22.3022	100	44.1667	74.5833	82.0833	57.9167	11.5385	12.8571	13	10.3774	1.90476	100	134.615	192.308	203.846	201.923	0	0.729927	1.78571	2.82486	1.32275	100	182.667	186.667
	Genistein	0	2.51572	2.72109	4.14201	2.00669	100	165.625	153.125	176.042	311.458	0.990099	0.735294	0.809717	0.201613	0	100	134.653	244.554	491.089	501.98	9.80392	19.7133	24.7191	13.964	14.6119	100	109.412	69.8039	87.0588	85.8824	9.09091	0	18.239	17	9.95025	100	97.7273	180.682	227.273	228.409	0	1.93237	0	0.314465	0	100	156.818	212.879
	Capecitabine (Xeloda)	0	1.80995	2.68456	1.24481	4.26667	100	184.167	124.167	200.833	312.5	1.38889	0.990099	0.273224	0	0	100	140.278	254.167	339.583	363.889	10.6557	13.1148	17.8261	11.7857	8.87097	100	87.5	47.1311	57.377	50.8197	2.77778	7.61905	9.52381	19.5	15.7258	100	291.667	466.667	555.556	688.889	0	0.701754	0.277778	0.246305	0.307692	100	187.5	236.842
	Rosiglitazone (Avandia)	1	0.558659	0	2.12766	3.76176	100	179	141	188	319	0.628931	1.37615	0	0.205339	0.190114	100	137.107	245.283	306.289	330.818	9.62343	14.9573	23.3766	15.7068	16.9697	100	97.9079	64.4351	79.9163	69.0377	4.54545	13.3333	27.0833	21.2121	9.13706	100	136.364	218.182	250	298.485	0	6.30631	1.11111	0.795756	1.46341	100	179.032	290.323
	Carmustine	0	2.9703	4.05405	2.23881	3.97727	100	183.636	134.545	243.636	320	1.40845	2.08333	0.598802	0	0	100	135.211	235.211	447.887	629.577	12.8352	18.1102	26.0274	15.8291	16.1209	100	97.318	55.9387	76.2452	76.0536	1.49254	10	27.2727	15.3465	8.92857	100	104.478	147.761	301.493	417.91	0	2.15827	2.82686	0.938967	0.821918	100	222.4	226.4
	Erlotinib hydrochloride	0	0	1.85185	0.497512	0.920245	100	197.03	106.931	199.01	322.772	0.694444	0	0.607903	0	0	100	136.806	228.472	243.75	268.056	8.56031	12.4498	13.7681	10.6195	8.4507	100	96.8872	53.6965	43.9689	55.2529	3.33333	4.81928	18.3824	16.8478	7.17489	100	138.333	226.667	306.667	371.667	0	3.125	1.03806	0	0	100	384	578
	Gefitinib (Iressa)	0	0.497512	1.08696	1.0989	0	100	187.85	85.9813	170.093	325.234	2.52101	0	0	0	0	100	136.975	285.714	362.185	402.521	13.8983	20.5426	27.2358	17.3387	15.508	100	87.4576	41.6949	42.0339	31.6949	0	2.73973	8.27068	7.29167	3.68098	100	270.37	492.593	711.111	603.704	1.02041	4	1.15607	0	0	100	153.061	176.531
	Bepotastine Besilate	0.787402	0	2.20588	0.37037	3.11751	100	190.551	107.087	212.598	328.346	0	0	0	0	0	100	131.25	252.679	470.536	511.607	12.4646	11.7647	20.0935	11.2245	8.89571	100	110.765	60.6232	83.2861	92.3513	6.60377	12.1495	21.978	17.6259	14.9123	100	100.943	171.698	262.264	322.642	4.7619	3.76344	0.877193	1.45631	0.961538	100	221.429	271.429
	Procarbazine hydrochloride	0	4.8	2.20588	2.04082	1.66667	100	173.611	188.889	204.167	333.333	0.740741	0.578035	0	0	0	100	128.148	249.63	397.778	425.185	9.82456	15.4676	17.4603	11.6541	13.6364	100	97.5439	66.3158	93.3333	84.9123	7.40741	6.94444	7.84314	15.3226	7.07071	100	133.333	188.889	229.63	366.667	0.549451	0.57971	2.06186	0	0	100	189.56	213.187
	DAPT (GSI-IX)	0	0	1.06383	0.753769	1.5873	100	204.425	332.743	352.212	334.513	0	2.1164	0.611621	0	0	100	142.105	245.865	384.211	430.075	12.0879	20.5	29.7561	15.493	10.5114	100	87.9121	45.0549	62.4176	77.3626	0	0	22.3776	21.3389	18.4116	100	117.742	230.645	385.484	446.774	0	1.71674	0	0.997506	1.16618	100	253.261	306.522
	Clomifene citrate (Serophene)	0	0.414938	1.79641	1.53846	2.00501	100	202.521	140.336	218.487	335.294	3.77358	1.07527	0.322581	0	0	100	175.472	292.453	445.283	525.472	9.63855	14.6825	17.1642	9.71223	7.31707	100	121.446	64.5783	66.988	69.1566	3.38983	4.21053	15.4839	17.6768	9.1954	100	161.017	262.712	335.593	442.373	0	1.26582	1.0274	0.303951	0.27933	100	179.545	221.212
	Abiraterone acetate	0	0.689655	2.12766	3.125	1.98413	100	198.63	193.151	219.178	345.205	0	0.689655	0	0	0	100	149.485	311.34	457.732	573.196	8.85609	19.8864	35.4582	19.4719	14.2857	100	97.417	46.31	55.9041	43.9114	6	4.91803	18.0851	10.1911	8.55615	100	122	188	314	374	0	3.10881	1.68776	0.996678	2.38095	100	271.831	333.803
	Ftorafur (Tegafur)	0	1.36986	1.65289	1.26582	2.7027	100	187.179	103.419	202.564	347.863	0.833333	3.10559	0.607903	0	0	100	134.167	274.167	390.833	440	10	17.8322	20.7447	16.9014	13.9738	100	89.375	58.75	66.5625	71.5625	1.53846	2.38095	16.2791	17.1296	11.3281	100	129.231	198.462	332.308	393.846	0.900901	1.38889	1.14286	0.811359	0.480769	100	259.459	315.315
	Flutamide (Eulexin)	0	0.507614	0	1.03627	2.62391	100	201.02	112.245	196.939	350	2.73973	0.966184	0	0	0	100	141.781	271.233	311.644	330.822	13.1474	15.0215	22.6994	18.7817	12.6697	100	92.8287	64.9402	78.4861	88.0478	0	2.9703	8.86076	9.68992	9.5082	100	171.186	267.797	437.288	516.949	0	1.27119	0	1.42518	0.514139	100	207.018	235.088
	Vismodegib (GDC-0449)	0	0	1.40845	1.08696	3.9886	100	215.152	143.434	185.859	354.545	0.735294	1.63934	0	0	0	100	134.559	213.235	325.735	397.794	5.19878	11.1111	20.6731	12.605	9.80392	100	22.0183	63.6086	72.7829	77.9817	3.84615	5.40541	14.7826	7.80488	6.66667	100	142.308	221.154	394.231	490.385	0	2	1.1976	0.318471	0.542005	100	175.439	292.982
	Clorsulon	0	0.621118	1.0989	0.515464	1.88088	100	182.955	103.409	220.455	362.5	0	1.28205	0	0	0	100	157.576	272.727	436.364	530.303	9.00901	12.4324	17.3267	6.60661	5.88235	100	111.111	60.6607	100	61.2613	4.16667	2.73973	11.7188	12.1212	15.3846	100	152.083	266.667	343.75	514.583	0	2.84091	1.14943	1.34529	1.19048	100	244.444	241.667
	Vemurafenib (PLX4032)	0	1.74419	1.79641	1.06383	2.34114	100	212.346	206.173	232.099	369.136	2.12766	0.653595	0.364964	0	0	100	162.766	291.489	362.766	439.362	10.1266	10.5263	26.4	16.9421	10.8787	100	312.658	158.228	306.329	302.532	0	1.26582	8.95522	12.1339	9.69697	100	188.095	319.048	569.048	785.714	0	1.04167	0	1.35135	1.44509	100	286.567	338.806
	Estramustine	0	0.609756	0.980392	6.92641	9.86301	100	170.833	106.25	240.625	380.208	0	0	0.487805	0	0.228311	100	130.337	230.337	457.303	492.135	10.9649	16.8565	24.3243	20.7547	16.6667	100	96.2719	56.7982	69.7368	76.3158	1.49254	2.46914	29.0909	29.8643	33.7662	100	120.896	164.179	329.851	344.776	0	0.749064	0.78125	2.57235	5.28302	100	293.407	281.319
	Temsirolimus (Torisel)	0	0.537634	0.677966	0	0	100	172.222	273.148	290.741	385.185	0	0	0	0	0	100	128.049	259.756	346.341	496.341	9.45946	12.3418	15.7895	7.22222	4.16667	100	106.757	51.3514	60.8108	64.8649	8.86076	5.31915	10.8974	16.1137	11.9266	100	118.987	197.468	267.089	275.949	1.0989	2.34375	1.96078	1.65975	1.11421	100	140.659	168.132
	Geniposidic acid	0	1.50754	2.08333	1.61943	2.25564	100	193.204	139.806	239.806	387.379	2.7027	0.719424	0.740741	0	0	100	125.225	243.243	409.91	425.225	10.7143	15.3488	24.498	15.2866	13.2308	100	102.381	59.2857	74.7619	77.381	5.10204	9.43396	24.2775	18.4818	19.186	100	108.163	176.531	309.184	351.02	1.42857	1.76991	0.27027	0	0.380228	100	242.143	264.286
	Plerixafor (AMD3100)	0	1.08108	1.65289	1.69492	3.63128	100	201.087	131.522	192.391	389.13	1.62602	0.60241	0.296736	0	0	100	134.959	273.984	366.667	482.114	9.52381	16.092	18.3206	11.0526	9.27152	100	37.6623	56.71	82.2511	65.368	5.35714	13.1148	12.844	9.02778	5.68182	100	108.929	194.643	257.143	314.286	0	2.37154	1.97368	0.968523	4.88432	100	223.894	269.027
	Tolnaftate	0	0	2.77778	0.714286	3.42466	100	214.667	144	186.667	389.333	0.704225	1.07527	0	0.232019	0	100	130.986	233.099	303.521	406.338	10	17.3077	19.3878	9.25926	9.25926	100	108.333	81.6667	135	135	11.6667	4.16667	16.5138	16.8919	10.4693	100	80	181.667	246.667	461.667	0	3.5503	0	0	0	100	174.227	279.381
	Esomeprazole sodium (Nexium)	0	0.729927	4.81928	3.77358	1.17302	100	157.471	95.4023	182.759	391.954	1.51515	0	0	0	0	100	140.152	263.636	437.879	380.303	13.5922	13.7795	22.4138	17.2897	10.5263	100	123.301	84.466	103.883	101.456	0	9.33333	22.7586	21.0784	16.5877	100	144.231	278.846	392.308	405.769	0.990099	3.09735	0.738007	0.221729	0.233645	100	223.762	268.317
	Fulvestrant (Faslodex)	0	0	0	1.17647	1.16279	100	176.744	116.279	197.674	400	0	1.90476	0	0	0	100	106.061	206.061	362.626	443.434	11.1111	17.5532	21.5827	14.7929	10.929	100	99.4709	73.545	89.418	96.8254	4.6875	7.22892	16.5644	17.1053	16.8142	100	129.688	254.688	356.25	353.125	0	3.57143	0.327869	1.67464	1.03359	100	219.608	299.02
	Carboplatin (Diamine(1,1-cyclobutane-dicarboxylato)platinum(II))	0.869565	0	0.677966	1.35135	1.2959	100	200.87	256.522	321.739	402.609	0	0.840336	0	0	0	100	111.215	202.804	285.047	390.654	10.6557	19.7318	24.0175	16.6667	9.13043	100	85.5738	37.541	57.0492	75.4098	1.92308	6.06061	12.963	11.7647	11.1554	100	126.923	207.692	326.923	482.692	1.05263	2.85714	0.440529	4.92308	4.11392	100	221.053	238.947
	Letrozole	1.23457	0.657895	2.6087	1.62162	2.14067	100	187.654	141.975	228.395	403.704	1.69492	0	0.337838	0	0	100	133.898	250.847	421.186	433.051	14.6006	17.7835	22.8916	15.2027	12.3288	100	106.887	68.595	81.5427	80.4408	4.10959	4.12371	14.1026	12.6638	8.46395	100	132.877	213.699	313.699	436.986	0	3.78007	0.316456	0.662252	0.280112	100	217.164	235.821
	Lomustine (CeeNU)	0	0.724638	0.943396	1.21951	1.23839	100	172.5	132.5	205	403.75	1.93548	2.1164	0	0	0	100	121.935	204.516	280.645	271.613	9.15033	14.6497	28.6996	16.6667	12.7413	100	102.614	72.8758	82.3529	84.6405	4.16667	3.0303	16.0377	12.3596	10.6667	100	91.6667	147.222	247.222	312.5	1.47059	4.34783	0	0.952381	1.35135	100	135.294	210.294
	Bindarit	0	0.840336	0	0.813008	1.45228	100	201.695	119.492	208.475	408.475	1.35135	1.02041	0	0	0	100	132.432	251.351	314.189	372.297	7.66773	14.6341	22.8856	13.7795	5.88235	100	104.792	64.2173	81.1502	86.901	8.98876	6.97674	13.5294	13.2353	9.5082	100	96.6292	191.011	229.213	342.697	0	4.0201	0.900901	1.74564	0.731707	100	268.919	300
	Nilotinib (AMN-107)	0	1.2987	0	0.613497	0	100	130.508	152.542	276.271	410.169	0	0	0.406504	0	0	100	139.091	223.636	276.364	339.091	12.4481	15.534	21.7391	10.4348	7.27273	100	85.4772	47.7178	47.7178	45.6432	1.66667	14.8936	11.2676	6.25	4.6875	100	78.3333	118.333	133.333	106.667	0	20	3.84615	8.57143	0	100	97.0149	77.6119
	Phenylbutyric acid (Chlorambucil)	1.1236	0.636943	6.84932	0.411523	1.6129	100	176.404	82.0225	273.034	417.978	1.86916	1.5748	0	0	0	100	118.692	200.935	397.196	445.794	8.03571	14.6018	20.339	10.7843	6.89655	100	100.893	52.6786	91.0714	103.571	0	2.5974	18.4397	28.0423	12.7572	100	233.333	427.273	572.727	736.364	0	1.0101	0	1.90217	0.931677	100	181.651	178.899
	Dexamethasone (DHAP)	0	0.719424	0.980392	5.35714	3.92157	100	190.411	139.726	306.849	419.178	1.75439	1.24224	0	0	0	100	141.228	283.333	430.702	486.842	10.7256	14.881	25.3589	14.0299	12.0219	100	105.994	65.9306	105.678	115.457	2.38095	4.34783	11.4286	16.8582	23.3333	100	109.524	208.333	310.714	357.143	0	6.81818	0	0.285714	0	100	200	296.364
	Pomalidomide	0	0.60241	9.54774	1.47059	6.01504	100	174.737	209.474	286.316	420	0.917431	0	0.456621	0	0.191939	100	106.422	200.917	413.761	477.982	3.2967	16.8367	13.5593	14.7436	11.9403	100	215.385	129.67	171.429	147.253	2	7.40741	14	9.93377	7.87037	100	162	200	302	432	0	2.92683	0.378788	1.84697	1.85185	100	225.275	290.11
	Chlorambucil	0	0.591716	2.77778	2.73224	1.0989	100	156.481	100	169.444	421.296	0	0	0	0	0	100	125.51	246.939	416.327	502.041	12.297	19.3955	31.9328	12.9534	13.2768	100	92.1114	55.2204	89.5592	82.1346	4	7.5	24	17.2897	14.2857	100	106.667	166.667	285.333	345.333	0	2.7027	0.462963	1.81818	1.14613	100	276.119	322.388
	Alectinib (CH5424802)	0	2.75862	16.4835	0	1.97183	100	172.619	108.333	228.571	422.619	1.55039	0.578035	0	0	0	100	134.109	270.543	396.899	331.008	12.4161	9.3985	18.0791	13.0597	9.90099	100	89.2617	59.396	89.9329	101.678	0	3.8961	14.3885	19.7309	10.5085	100	122.222	220.635	353.968	468.254	0	1.0929	1.28205	1.22699	1.50602	100	194.681	248.936
	Cinacalcet hydrochloride (AMG-073 HCl)	0	0.760456	1.15607	1.3289	3.4188	100	241.284	158.716	276.147	429.358	2.06186	0	0.403226	0	0.174216	100	153.608	255.67	487.629	591.753	6.71642	12.5	17.9825	10.566	10.2389	100	116.418	85.0746	98.8806	109.328	1.35135	8.33333	29.5181	23.6111	14.6417	100	145.946	224.324	291.892	433.784	0	4.21687	1.1236	0.864553	1.33333	100	139.496	224.37
	Flunarizine dihydrochloride	0	0.787402	1.74419	0.350877	2.08768	100	115.455	156.364	259.091	435.455	1.1236	0	0.374532	0	0	100	149.438	300	422.472	519.101	11.4458	14.1066	15.9091	8.60927	7.02479	100	96.0843	66.2651	90.9639	72.8916	5.40541	3.44828	18.8312	13.0841	8.98438	100	117.568	208.108	289.189	345.946	0	1.4218	0.738007	0	0	100	267.089	343.038
	Prednisone	1.38889	1.45985	1.08696	0.854701	4.44444	100	190.278	127.778	162.5	437.5	0	0	0	0.243902	0	100	132.051	264.103	525.641	579.487	11.3537	18.7023	29.2517	12.3134	8.3871	100	114.41	64.1921	117.031	135.371	0	1.21951	14.2045	15.2985	10.2857	100	141.379	303.448	462.069	603.448	0	4.09836	2.48756	0.833333	0.258398	100	162.667	268
	Artemisinin	0	0.763359	1.72414	0.641026	0	100	222.034	196.61	264.407	477.966	0	0	0.900901	0	0	100	137.634	238.71	446.237	579.57	8.82353	14.9533	22.3022	8.69565	4.6729	100	89.916	58.4034	77.3109	89.916	0	3.79747	13.125	14.7465	6.25	100	129.508	262.295	355.738	419.672	0	7.10383	2.72727	4.06091	4.7619	100	167.89	100.917
	Carbazochrome sodium sulfonate	0.892857	0.892857	0.595238	0.619835	1.26582	100	200	300	432.143	493.75	1.81818	0	0	0	0	100	121.818	229.697	280	350.909	12.091	21.2625	30.9148	16.8831	12.6147	100	85.633	45.0925	54.7653	62.0199	1.51515	5.26316	7.38255	14.6226	14.346	100	115.152	225.758	321.212	359.091	0	0.769231	1.38408	1.17096	0.233645	100	216.667	240.833
	Tolbutamide	0	0	10.6796	0.671141	3.84615	100	217.742	166.129	240.323	503.226	3.52113	2.6178	0.28169	0	0	100	134.507	250	331.69	369.718	9.15254	14.8936	17.5824	10.5085	7.09459	100	95.5932	61.6949	100	100.339	11.1111	2.98507	5.71429	8.21918	7.71704	100	124.074	259.259	405.556	575.926	1.0989	2.7933	1.32743	0.791557	0.220751	100	196.703	248.352
	Temocapril hydrochloride	0	1.43885	1.47059	0	3.87812	100	201.449	197.101	286.957	523.188	1.69492	1.28205	0.423729	0	0	100	132.203	200	428.814	438.136	5.92334	13.242	19.0184	7.98722	6.16883	100	76.3066	56.7944	109.059	107.317	2.85714	6.32911	11.9205	11.1111	8.42491	100	112.857	215.714	321.429	390	0	2.64901	0	0.791557	1.03093	100	181.928	274.699
	Sulindac (Clinoril)	0	0	39.8058	1.86047	2.46914	100	204.706	121.176	252.941	571.765	0	0	0.378788	0.224719	0	100	133.036	235.714	397.321	470.536	11.215	11.9403	24.7191	19.573	11.3553	100	104.361	55.4517	87.5389	85.0467	3.125	1.63934	5.625	17.7083	8.52713	100	190.625	500	600	806.25	0	3.22581	0	0.857143	2.53165	100	143.077	207.692
	Pioglitazone (Actos)	0	0	1.5873	2.47525	3.85542	100	195.714	180	288.571	592.857	0.813008	1.17647	0	0.200803	0	100	138.211	247.967	404.878	473.171	7.42188	15.2866	18.7097	10.7023	9.87124	100	61.3281	60.5469	116.797	91.0156	0	3.125	8.62069	22.3464	7.38916	100	336.842	610.526	942.105	1068.42	1.85185	3.50877	0.537634	1.37741	2.28426	100	211.111	344.444
	Tretinoin (Aberela)	0	1.6129	1.05263	1.5873	1.25628	100	193.75	148.438	295.312	621.875	3.37079	4.21053	0.636943	0.377358	0.240964	100	106.742	176.404	297.753	466.292	10.8844	17.9868	30.9598	19.7832	18.5294	100	103.061	54.932	62.7551	57.8231	5.40541	14.2857	35.4037	42.6778	27.0903	100	132.432	217.568	322.973	404.054	0	2.63158	0.980392	0.285714	0	100	206.202	237.209
		NOTE:
		Apoptotic cells % is the percentage of apoptotic cells / cell numbers at each time point
		Cell number % is the percentage of cell numbers at each time point / cell numbers at 0d
		— indicates no values
[truncated: 2 more columns]
