# Supplementary material for: Accelerating precision anti-cancer therapy by time-lapse and label-free 3D tumor slice culture platform
Source: Theranostics. 2021 Sep 13;11(19):9415–30. doi: 10.7150/thno.59533 (PMC8490519; doi:10.7150/thno.59533)
Supplement: Supplementary file 4 — Supplementary table 3. [file thnov11p9415s4.xlsx]

## Sheet: Sheet1
	Drugs	uM	231C3										HepG2-C3										Hct116-C3										PANC1-C3										A549-C3
			0h	6h	12h	24h	48h	0h	6h	12h	24h	48h	0h	6h	12h	24h	48h	0h	6h	12h	24h	48h	0h	6h	12h	24h	48h	0h	6h	12h	24h	48h	0h	6h	12h	24h	48h	0h	6h	12h	24h	48h	0h	6h	12h	24h	48h	0h	6h
			Apoptotic cells %					Cell number %					Apoptotic cells %					Cell number %					Apoptotic cells %					Cell number %					Apoptotic cells %					Cell number %					Apoptotic cells %					Cell number %
	Afatinib (BIBW2992)	20	5.26316	20	26.4706	47.0588	-	100	171.053	89.4737	44.7368	0	1.5625	4.7619	0	-	-	100	98.4375	40.625	0	0	2.63158	5.88235	0	0	-	100	44.7368	7.89474	26.3158	0	12.5	13.3333	7.69231	0	-	100	93.75	40.625	6.25	0	1.78571	26.1538	19.2308	-	-	100	116.071
		10	0	3.92157	22.5806	22.449	7.69231	100	98.0769	119.231	94.2308	50	3.84615	0	4.91803	15.2174	0	100	115.385	117.308	88.4615	23.0769	3.66972	2.12766	10.8696	22.9508	25	100	43.1193	42.2018	55.9633	22.0183	4.25532	10	15.5556	8.69565	66.6667	100	85.1064	95.7447	48.9362	6.38298	5.33333	5.19481	9.375	8.33333	0	100	102.667
		5	2	1.88679	6	12.963	25	100	106	100	108	80	0	0	1.47059	6.75676	28.2051	100	108.108	91.8919	100	52.7027	10	18.1818	18.1818	25	42.8571	100	110	55	60	35	2.32558	9.43396	13.6364	6.06061	28.5714	100	123.256	102.326	76.7442	48.8372	0	4.65116	5.26316	0	0	100	97.7273
		2.5	0	1.75439	0	5.06329	5.47945	100	105.556	90.7407	146.296	135.185	1.44928	1.25	0	0	5.15464	100	115.942	100	139.13	140.58	7.69231	3.125	10.7143	15.9091	22.7273	100	82.0513	71.7949	112.821	56.4103	6.66667	7.57576	15.942	10.4167	23.0769	100	110	115	80	43.3333	1.53846	4	2.43902	2.5	7.14286	100	115.385
	Bosutinib (SKI-606)	20	11.9403	28.0702	60.8696	51.5152	80	100	85.0746	68.6567	49.2537	7.46269	0	2.66667	10	31.25	33.3333	100	89.2857	83.3333	57.1429	3.57143	0	14.2857	26.6667	57.6923	0	100	58.3333	62.5	108.333	8.33333	5.76923	4	8.82353	13.0435	-	100	96.1538	65.3846	44.2308	0	5.14706	15.4762	9.67742	64	33.3333	100	61.7647
		10	1.88679	1.75439	4.08163	4.16667	7.69231	100	107.547	92.4528	90.566	73.5849	0	1.08696	1.23457	2.04082	8.16327	100	104.545	92.0455	111.364	55.6818	7.54717	3.7037	0	12	8.33333	100	50.9434	67.9245	94.3396	45.283	3.63636	9.30233	6.81818	13.3333	9.52381	100	78.1818	80	81.8182	38.1818	4.7619	7.14286	0	5	7.5	100	66.6667
		5	0	1.96078	0	0	2.27273	100	98.0769	82.6923	117.308	84.6154	1.23457	0	0	0	3.0303	100	149.383	143.21	108.642	81.4815	8.33333	0	5.55556	0	3.44828	100	50	60	65	48.3333	5.88235	9.7561	10.7143	4.44444	11.1111	100	80.3922	109.804	88.2353	52.9412	3.125	6.12245	0	0	5	100	76.5625
		2.5	2.32558	0	0	1.38889	2.98507	100	130.233	106.977	167.442	155.814	0	0	0	1.38889	1.6	100	106.154	109.231	110.769	192.308	1.75439	2.77778	2.08333	2.5641	5.71429	100	63.1579	84.2105	68.4211	61.4035	0	13.0435	14.2857	11.5385	5.55556	100	104.545	95.4545	118.182	81.8182	3.44828	1.88679	0	0	2.63158	100	91.3793
	Dacomitinib (PF299804,PF-00299804)	20	7.14286	25	-	-	-	100	42.8571	0	0	0	1.40845	0	-	-	-	100	7.04225	0	0	0	31.0345	66.6667	100	-	-	100	51.7241	24.1379	0	0	26.1905	7.69231	-	-	-	100	30.9524	0	0	0	11.5385	48.4375	77.0492	88.8889	-	100	82.0513
		10	6.97674	5.88235	10.2041	26.8293	40	100	118.605	113.953	95.3488	34.8837	1.31579	0	1.20482	5.26316	24.3902	100	118.421	109.211	75	53.9474	10.5263	4.65116	3.77358	16.9014	28.2609	100	113.158	139.474	186.842	121.053	5.97015	14.6341	12.8205	33.3333	33.3333	100	61.194	58.209	53.7313	26.8657	0	2.98507	7.35294	3.27869	5.19481	100	115.517
		5	1.96078	4.87805	4.08163	4.7619	2.77778	100	80.3922	96.0784	123.529	141.176	0	0	0	0	0.819672	100	132.353	89.7059	145.588	179.412	6	3.7037	14.5161	15.9574	21.8182	100	108	124	188	110	10.8696	0	6.66667	18.75	21.0526	100	82.6087	65.2174	69.5652	41.3043	3.27869	7.40741	1.47059	1.47059	2.89855	100	88.5246
		2.5	0	0	0	2.27273	0.990099	100	90.411	78.0822	120.548	138.356	1.0989	0	0	0	2.12766	100	127.473	101.099	167.033	206.593	0	0	0	1.88679	16.9811	100	139.474	160.526	139.474	139.474	5.88235	3.7037	7.69231	8.33333	15	100	79.4118	76.4706	70.5882	58.8235	0	0	0	6.25	4.65116	100	102.941
	Mitoxantrone	20	7.14286	47.5	48.1481	66.6667	-	100	95.2381	64.2857	21.4286	0	1.28205	1.35135	7.27273	93.3333	-	100	94.8718	70.5128	19.2308	0	6.25	11.1111	-	-	-	100	28.125	0	0	0	3.57143	26.087	14.2857	-	-	100	82.1429	75	0	0	5.17241	3.13901	9.67742	66.6667	0	100	192.241
		10	2.5	13.6364	30.1075	44.6154	37.5	100	110	116.25	81.25	10	0	2.08333	10.8696	26.5306	83.3333	100	100	95.8333	51.0417	6.25	12.5	5.26316	64.2857	0	-	100	79.1667	58.3333	29.1667	0	7.69231	5.71429	25.8065	0	33.3333	100	67.3077	59.6154	23.0769	5.76923	15.1515	1.38889	2.53165	3.26087	18.75	100	109.091
		5	0	7.69231	17.4603	48.1481	25	100	86.6667	105	90	33.3333	0	1.21951	5.26316	13.2353	44.898	100	105.128	97.4359	87.1795	62.8205	11.1111	14.8936	16	17.5	20	100	104.444	111.111	88.8889	55.5556	6.89655	12.766	8.88889	16.129	21.0526	100	81.0345	77.5862	53.4483	32.7586	6.12245	10.6383	2.66667	1.78571	0	100	95.9184
		2.5	0	4.83871	9.7561	13.6842	56.3636	100	74.6988	98.7952	114.458	66.2651	0	1.2987	1.38889	5.55556	30	100	110	102.857	102.857	71.4286	5.71429	21.2121	32.2034	39.6226	30.3571	100	94.2857	168.571	151.429	160	2.94118	12	19.0476	17.3913	25	100	73.5294	61.7647	67.6471	35.2941	3.22581	5.55556	2.35294	0	2.10526	100	116.129
	Neratinib	20	0	5.7971	17.8571	57.1429	-	100	92	37.3333	9.33333	0	0	3.33333	26.6667	33.3333	-	100	73.1707	36.5854	7.31707	0	0.952381	0	14.2857	100	-	100	97.1429	20	1.90476	0	0	7.14286	26.6667	66.6667	-	100	102.439	36.5854	7.31707	0	1.875	9.03226	32.1839	50	-	100	96.875
		10	0	0	1.81818	2.12766	10	100	104.615	84.6154	72.3077	61.5385	0	0	0	0	4.42478	100	173.864	127.273	150	128.409	3.38983	1.78571	2.43902	5.26316	12.8205	100	94.9153	138.983	96.6102	66.1017	0	5.26316	9.67742	22.7273	71.4286	100	118.75	96.875	68.75	43.75	0	0	1.3986	1.76991	2.17391	100	108.511
		5	3.1746	0	0	0	6.38298	100	84.127	77.7778	96.8254	74.6032	0	0	0.787402	0	2.99401	100	98.9362	135.106	145.745	177.66	15.7895	10.8696	13.1579	30.9524	15.2174	100	121.053	100	110.526	121.053	6.66667	4.16667	4.08163	4.16667	8.33333	100	106.667	108.889	106.667	53.3333	0	1.72414	2.22222	1.26582	0	100	79.4521
		2.5	0	0	0	0	2.7027	100	106.667	80	104.444	82.2222	0	0	0	0	0.729927	100	103.797	110.127	122.785	173.418	6.06061	2.85714	4.7619	10.8696	9.09091	100	106.061	127.273	139.394	200	6.12245	1.96078	2.08333	2.17391	2.77778	100	104.082	97.9592	93.8776	73.4694	3.57143	4.61538	1.88679	2.27273	3.33333	100	116.071
	Sunitinib Malate (Sutent)	20	1.6129	22.2222	50	46.1538	0	100	72.5806	61.2903	20.9677	4.83871	0	7.27273	17.2414	50	-	100	85.9375	45.3125	3.125	0	0	1.11111	10.3448	23.3333	0	100	97.8261	31.5217	32.6087	3.26087	0	6.89655	11.1111	0	0	100	58	54	16	2	4	22.2222	25.7426	23.0769	0	100	126
		10	0	1.81818	1.66667	2.98507	1.25	100	127.907	139.535	155.814	186.047	0	0.990099	3.15789	2.27273	4.28571	100	131.169	123.377	114.286	90.9091	2.43902	2.98507	2.89855	26.6667	12.5	100	81.7073	84.1463	54.878	9.7561	1.5873	9.23077	11.6667	1.81818	2.17391	100	103.175	95.2381	87.3016	73.0159	0	6.52174	0	22.7273	8.69565	100	95.8333
		5	1.16279	1.69492	0.840336	0	0	100	137.209	138.372	170.93	224.419	0	0	0	0	0.342466	100	154.918	152.459	218.033	239.344	2.12766	0	2	0	0	100	110.638	106.383	95.7447	89.3617	2.17391	0	2.17391	0	2.43902	100	95.6522	100	106.522	89.1304	0	2.85714	1.66667	0	3.27869	100	148.936
		2.5	0	0.934579	2.38095	0	0.609756	100	127.381	100	146.429	195.238	0	0.970874	0	0	0	100	187.273	183.636	261.818	318.182	0	4.7619	12.5	6.25	2.63158	100	91.3043	104.348	139.13	165.217	0	1.51515	0	1.6129	1.5873	100	126.923	123.077	119.231	121.154	0	2.04082	1.88679	0	0	100	84.4828
	Vandetanib (Zactima)	20	8.88889	12.766	21.0526	27.1186	71.4286	100	104.444	84.4444	131.111	15.5556	0	4.65116	2.5641	13.3333	57.1429	100	58.9041	53.4247	61.6438	9.58904	4.6875	0	10.3448	30.7692	50	100	34.375	45.3125	40.625	21.875	3.8961	12.987	15.0685	23.0769	0	100	100	94.8052	67.5325	10.3896	7.14286	3.63636	6.89655	25	16.6667	100	78.5714
		10	18.1818	9.09091	7.27273	6.52174	10.2041	100	100	125	104.545	111.364	0	0	0	1.85185	2.08333	100	97.9167	95.8333	112.5	100	5.76923	0	15.1515	14	29.0323	100	42.3077	63.4615	96.1538	59.6154	6.89655	8.10811	18.75	12.766	5.88235	100	85.0575	73.5632	54.023	19.5402	2.85714	5.17241	2.12766	2.27273	6.89655	100	82.8571
		5	6.38298	5.08475	7.01754	0	9.30233	100	125.532	121.277	142.553	91.4894	0	0	0	0	1.31579	100	121.154	121.154	163.462	146.154	5.35714	0	9.67742	10.8108	21.0526	100	50	55.3571	66.0714	33.9286	10.9375	9.25926	7.14286	5.26316	0	100	84.375	65.625	59.375	26.5625	2.17391	5.95238	0	0	0	100	182.609
		2.5	0	6.89655	5	8.33333	2.38095	100	85.2941	117.647	105.882	123.529	0	0	0	0	1.78571	100	115.625	128.125	148.438	175	1.5625	0	0	0	7.14286	100	46.875	54.6875	46.875	21.875	8.16327	8.77193	9.52381	0	0	100	116.327	85.7143	77.551	22.449	3.44828	9.52381	8.98876	0	0	100	217.241
	Vinorelbine (Navelbine)	20	0	0.970874	1.0101	16.3265	5.88235	100	115.73	111.236	110.112	38.2022	0	0	0	0	0	100	95.5882	92.6471	85.2941	1.47059	15.0943	6.66667	14.0845	67.7778	29.4118	100	113.208	133.962	169.811	32.0755	4.22535	5.88235	9.52381	5.76923	0	100	95.7746	88.7324	73.2394	7.04225	2.98507	3.57143	6.42202	2.43902	33.3333	100	125.373
		10	6.45161	2.52101	4.34783	17.4757	18.75	100	127.957	123.656	110.753	86.0215	1.66667	1.72414	5	0	4.7619	100	96.6667	100	90	35	1.20482	1.33333	3.75	14.6667	39.5349	100	90.3614	96.3855	90.3614	51.8072	2.7027	0	0	0	0	100	67.5676	81.0811	70.2703	16.2162	6.66667	2.5641	4.54545	20	0	100	86.6667
		5	8	1.14943	6.89655	19.3878	19.2771	100	116	116	130.667	110.667	0	6.57895	1.26582	3.0303	7.27273	100	161.702	168.085	140.426	117.021	7.5	3.22581	10.7692	21.8182	35	100	77.5	162.5	137.5	50	7.69231	4.28571	5.88235	7.89474	5.55556	100	107.692	78.4615	58.4615	27.6923	1.66667	0	7.54717	8.10811	18.75	100	108.333
		2.5	10.5263	10.1449	8.33333	23.0769	18.5185	100	121.053	126.316	114.035	94.7368	0	3.22581	3.38983	1.81818	9.67742	100	155	147.5	137.5	155	2.27273	10	10.3448	8.33333	0	100	68.1818	131.818	109.091	40.9091	10.9589	8.04598	19.7368	3.50877	16	100	119.178	104.11	78.0822	34.2466	1.88679	5.40541	3.19149	2.75229	0	100	139.623
	Cepharanthine	20	2.04082	12.8205	35	0	-	100	79.5918	40.8163	2.04082	0	0	0	0	-	-	100	12.987	1.2987	0	0	3.77358	12.5	17.1717	84.375	0	100	120.755	186.792	60.3774	1.88679	7.14286	8.33333	0	0	-	100	42.8571	23.2143	1.78571	0	1.75439	7.5	10.8108	20	27.7778	100	140.351
		10	4.47761	1.44928	3.22581	4.10959	7.69231	100	102.985	92.5373	108.955	58.209	0	0	0	0	4.7619	100	119.565	121.739	147.826	45.6522	3.7037	9.30233	2.77778	22.449	41.1765	100	159.259	133.333	181.481	62.963	5.88235	8.82353	7.14286	8.69565	14.2857	100	66.6667	54.902	45.098	27.451	1.96078	4.34783	5.66038	10.3448	0	100	90.1961
		5	1.69492	1.78571	8.16327	4.91803	3.94737	100	94.9153	83.0508	103.39	128.814	1.6129	1.40845	0	0	0.8	100	114.516	119.355	151.613	201.613	0	0	0	2.43902	6	100	100	123.333	136.667	166.667	4.47761	16.6667	11.7647	8.51064	7.14286	100	62.6866	76.1194	70.1493	41.791	1.92308	0	2.85714	3.125	0	100	73.0769
		2.5	4.91803	4.10959	2.5	1.69492	0	100	119.672	131.148	96.7213	149.18	0	1.2987	4.93827	0	0	100	320.833	337.5	408.333	495.833	13.0435	6.06061	10	7.54717	5.26316	100	143.478	130.435	230.435	247.826	2.94118	0	10.7143	0	5.26316	100	100	82.3529	73.5294	55.8824	0	2.7027	0	0	3.84615	100	77.0833
	Daunorubicin hydrochloride	20	0	0	-	-	-	100	66.6667	0	0	0	0	0	0	-	-	100	10.3448	3.44828	0	0	6.66667	100	-	-	-	100	6.66667	0	0	0	0	0	0	-	-	100	65	15	0	0	55.5556	-	-	-	-	100	0
		10	0	0	-	-	-	100	25	0	0	0	0	0	0	-	0	100	88.8889	75	0	5.55556	1.92308	0	0	0	0	100	19.2308	3.84615	1.92308	7.69231	0	0	0	0	-	100	58.3333	18.3333	5	0	13.3333	0	0	-	-	100	26.6667
		5	32.2581	18.1818	33.3333	36.3636	16.6667	100	35.4839	29.0323	35.4839	19.3548	5.55556	0	35.1351	0	0	100	102.778	102.778	55.5556	11.1111	2.77778	6.54206	4.16667	30	-	100	148.611	33.3333	13.8889	0	0	0	1.92308	3.0303	-	100	73.8462	80	50.7692	0	19.1489	22.449	16.2162	-	-	100	104.255
		2.5	7.5	33.3333	26.3158	25	0	100	26.25	23.75	15	7.5	17.9487	0	25	20	11.1111	100	82.0513	92.3077	64.1026	23.0769	0	3.0303	8.33333	0	0	100	101.538	36.9231	38.4615	13.8462	0	0	5	12.2807	50	100	87.1795	76.9231	73.0769	12.8205	18.9474	45.7447	27.451	7.14286	22.2222	100	197.895
	Ceritinib (LDK378)	20	0	0	-	-	-	100	8.10811	0	0	0	0	0	-	-	-	100	2.22222	0	0	0	0	-	-	-	-	100	0	0	0	0	7.14286	0	-	-	-	100	9.52381	0	0	0	0	60	33.3333	-	-	100	83.3333
		10	0	19.3548	50	-	-	100	63.9175	6.18557	0	0	0	0	-	-	-	100	12.5	0	0	0	0	-	-	-	-	100	0	0	0	0	0	0	10	0	-	100	77.9661	16.9492	3.38983	0	6.25	31.8182	100	-	-	100	68.75
		5	0	4.58716	19.8113	57.6923	0	100	107.921	104.95	102.97	4.9505	0	0	5.40541	58.3333	0	100	103.797	93.6709	15.1899	1.26582	2.43902	3.22581	4.16667	0	-	100	75.6098	58.5366	7.31707	0	4.87805	3.22581	7.40741	0	-	100	75.6098	65.8537	19.5122	0	3.33333	52.381	62.5	-	-	100	70
		2.5	2.46914	6.09756	15.1786	56.6265	44.4444	100	101.235	138.272	102.469	11.1111	0	3.27869	3.33333	18.75	0	100	103.39	101.695	54.2373	1.69492	3.125	0	0	2.32558	0	100	118.75	146.875	134.375	9.375	6.55738	5.45455	12	41.9355	-	100	90.1639	81.9672	50.8197	0	7.31707	3.125	2.32558	28.5714	0	100	78.0488
	Osimertinib (AZD9291)	20	17.8571	20	-	-	-	100	17.8571	0	0	0	0	-	-	-	-	100	0	0	0	0	0	-	-	-	-	100	0	0	0	0	20	100	-	-	-	100	20	0	0	0	14.2857	0	0	-	-	100	114.286
		10	12.1212	36.3636	0	0	-	100	33.3333	12.1212	6.06061	0	0	-	-	-	-	100	0	0	0	0	4.16667	-	-	-	-	100	0	0	0	0	7.01754	11.5385	33.3333	-	-	100	45.614	5.26316	0	0	9.09091	5.55556	6.25	0	0	100	81.8182
		5	17.7778	41.8605	54.1667	45.4545	100	100	95.5556	53.3333	24.4444	4.44444	0	1.6129	9.52381	56.6667	-	100	89.8551	91.3043	43.4783	0	3.7037	8.33333	19.6078	0	-	100	133.333	188.889	14.8148	0	5.35714	26.6667	25.3165	33.3333	-	100	107.143	141.071	16.0714	0	8.82353	3.84615	2.35294	17.4242	2.7027	100	114.706
		2.5	1.72414	4.16667	4	11.9403	2.85714	100	124.138	129.31	115.517	60.3448	0	0	1.49254	16.129	-	100	89.8551	97.1014	89.8551	0	5.12821	15	64.0777	100	-	100	51.2821	264.103	7.69231	0	7.5	12.2449	17.8571	10	-	100	122.5	140	25	0	3.125	5.21739	14.5631	0	0	100	179.688
	Romidepsin (FK228)	20	0	9.09091	44.898	50	0	100	85.9375	76.5625	6.25	3.125	0	3.77358	37.7049	-	-	100	89.8305	103.39	0	0	8.77193	12.6984	33.9806	35.2941	0	100	110.526	180.702	29.8246	1.75439	1.92308	12.8205	46.875	0	-	100	75	61.5385	1.92308	0	0	3.22581	2.32558	5.26316	0	100	65.9574
		10	0	3.79747	15.942	33.3333	80	100	109.722	95.8333	12.5	6.94444	0	0.833333	10.0917	50	-	100	126.316	114.737	4.21053	0	7.84314	2.89855	38.5246	71.0526	0	100	135.294	239.216	74.5098	3.92157	11.4286	13.3333	28.5714	0	-	100	85.7143	60	5.71429	0	5.66038	6.93069	2	5.55556	-	100	190.566
		5	1.6129	1.42857	4.05405	15.2174	58.8235	100	112.903	119.355	74.1935	27.4194	0	1.05263	10.4762	39.1304	-	100	104.396	115.385	25.2747	0	19.4444	18.75	42.268	30.3797	20	100	133.333	269.444	219.444	13.8889	0	3.22581	40.7407	50	-	100	86.1111	75	5.55556	0	1.96078	2.12766	6.45161	0	0	100	92.1569
		2.5	0	1.36986	3.84615	24.6154	10.5263	100	104.286	111.429	92.8571	54.2857	0	2.73973	13.9241	25	-	100	108.955	117.91	59.7015	0	7.14286	3.44828	8.47458	45.8333	26.6667	100	103.571	210.714	85.7143	53.5714	1.92308	6.52174	14.2857	0	-	100	88.4615	53.8462	17.3077	0	2.27273	1.49254	0	1.72414	0	100	152.273
	Tamoxifen citrate	20	14.2857	50	100	-	-	100	19.0476	4.7619	0	0	6.42202	15.7895	-	-	-	100	17.4312	0	0	0	40.5405	-	-	-	-	100	0	0	0	0	22.5806	8.33333	0	-	-	100	38.7097	6.45161	0	0	4.65116	7.14286	11.4286	2.85714	4	100	97.6744
		10	1.66667	1.35135	2.66667	2.73973	3.48837	100	123.333	125	121.667	143.333	3.65854	1	0.980392	0	0.763359	100	121.951	124.39	153.659	159.756	4.16667	1.88679	4.6875	31.5789	40.9091	100	110.417	133.333	158.333	91.6667	4.7619	7.89474	10	3.0303	0	100	90.4762	71.4286	78.5714	23.8095	0	0	2.08333	2.5641	0	100	82.0896
		5	0	1.66667	0	0	1.33333	100	100	108.333	118.333	125	1.33333	0	2.22222	0.854701	1.6129	100	112	120	156	165.333	7.89474	2.38095	1.96078	7.69231	3.84615	100	110.526	134.211	171.053	136.842	2.7027	8.82353	9.375	3.22581	20	100	91.8919	86.4865	83.7838	40.5405	0	0	0	0	2.43902	100	92
		2.5	2.12766	0	0	1.66667	0	100	95.7447	95.7447	127.66	108.511	0	0	0	1.05263	0	100	125.316	115.19	120.253	116.456	0	2.27273	1.72414	6.55738	8.77193	100	100	131.818	138.636	129.545	2.63158	9.67742	12.1212	6.06061	13.0435	100	81.5789	86.8421	86.8421	60.5263	1.72414	0	0	0	2.5	100	87.931
			NOTE:
			Apoptotic cells % is the percentage of apoptotic cells / cell numbers at each time point
			Cell number % is the percentage of cell numbers at each time point / cell numbers at 0d
			— indicates no values
[truncated: 3 more columns]
