# Supplementary material for: Accelerating precision anti-cancer therapy by time-lapse and label-free 3D tumor slice culture platform
Source: Theranostics. 2021 Sep 13;11(19):9415–30. doi: 10.7150/thno.59533 (PMC8490519; doi:10.7150/thno.59533)
Supplement: Supplementary file 5 — Supplementary table 4. [file thnov11p9415s5.xlsx]

## Sheet: Sheet1
		Hct116-C3
	Drug	0d	1d	2d	3d	4d	0d	1d	2d	3d	4d
		Apoptotic cells %					Cell number %
	Afatinib (BIBW2992)	9.68858	9.43396	15.3846	0		100	18.3391	4.49827	0.346021	0
	Dacomitinib (PF299804,PF-00299804)	11.0714	0	0	0	0	100	5	0	0	0
	Idarubicin hydrochloride	0.4	0.727273	0	0	0	100	110	0.4	0	0
	Mitoxantrone	5.55556	0	0	0	0	100	0	0	0	0
	Sunitinib Malate (Sutent)	0	23.3333	0	0	0	100	32.6087	3.26087	0	0
	Vinorelbine (Navelbine)	15.0943	67.7778	29.4118	0	0	100	169.811	32.0755	0	0
	Sorafenib (Nexavar)	7.7381	5.84416	16.0494	16.6667	0	100	91.6667	48.2143	3.57143	0
	Danusertib (PHA-739358)	11.2	46.7391	29.4118	0	0	100	36.8	6.8	0	0
	Masitinib	12.3209	12.963	0	0	0	100	30.9456	0.573066	0	0
	Toremifene	10.6742	23.4043	41.9355	0	0	100	105.618	52.2472	3.93258	0
	Vandetanib (Zactima)	9.49153	17.8571	44.4444	16.6667	0	100	18.9831	3.05085	2.0339	0.677966
	Bortezomib	10.6383	12.0996	17.4603	14.2857	66.6667	100	66.4303	14.8936	3.30969	0.70922
	Ceritinib (LDK378)	12.0219	20	16.6667	0	0	100	10.929	3.27869	0	1.63934
	Bosutinib (SKI-606)	10.3448	10.8696	9.09091	28.5714	60	100	35.249	4.21456	2.68199	1.91571
	Cantharidin	8.98693	37.4384	60.1351	62.7976	55.5556	100	66.3399	48.366	54.902	2.94118
	Dasatinib	7.44681	15.7895	40	0	33.3333	100	10.1064	10.6383	2.12766	3.19149
	Cladribine	14.3911	29.1498	50.6024	48.503	52.6316	100	91.1439	45.941	30.8118	3.50554
	Miltefosine (hexadecyl phosphocholine)	8.80503	20.8202	49.1228	44.186	58.3333	100	99.6855	35.8491	13.522	3.77358
	Abitrexate (Methotrexate)	4.73373	14.2857	20.6897	33.3333	62.5	100	16.568	17.1598	10.6509	4.73373
	Aspirin (Acetylsalicylic acid)	12.1118	18.1132	21.4286	15.3846	4.54545	100	82.2981	34.7826	16.1491	6.8323
	Saracatinib	10.7296	22.0183	34.7826	21.4286	41.1765	100	46.7811	9.87124	12.0172	7.29614
	Belinostat (PXD101)	9.02062	71.3953	101.935	90	90.3226	100	110.825	39.9485	15.4639	7.98969
	Docetaxel (Taxotere)	9.48509	21.5385	33.7209	24.2424	42.4242	100	70.4607	23.3062	17.8862	8.94309
	THZ2	5.26316	6.75676	16.2791	18.1818	7.69231	100	55.6391	32.3308	24.812	9.77444
	10-DAB (10-Deacetylbaccatin)	6.70103	15	23.8095	28.5714	21.0526	100	82.4742	32.4742	18.0412	9.79381
	Vorinostat (SAHA)	12.8676	67.366	108.333	90.4762	85.7143	100	157.721	35.2941	15.4412	10.2941
	Epirubicin hydrochloride	7.33138	12.3134	14.433	15.6627	18.4211	100	78.5924	28.4457	24.3402	11.1437
	Paclitaxel (Taxol)	15.9817	23.6641	48.6486	49.1803	70.3704	100	59.8174	33.79	27.8539	12.3288
	Regorafenib (BAY 73-4506)	9.13349	15	24.5714	28.6957	18.8679	100	18.7354	40.9836	26.9321	12.4122
	Daunorubicin hydrochloride	0.510204	4.34783	0	3.50877	0	100	82.1429	19.898	29.0816	12.7551
	Osimertinib (AZD9291)	22.7273	0	0	0	0	100	63.6364	9.09091	0	13.6364
	Pemetrexed disodium	9.1954	16.6667	26.9006	24.5614	18.4615	100	91.0345	39.3103	26.2069	14.9425
	Neratinib	7.60456	13.8158	13.6364	13.4328	11.3636	100	57.7947	50.1901	25.4753	16.73
	Fludarabine (Fludara)	10.9615	30.5122	49.5327	62.406	42.5287	100	86.3462	41.1538	51.1538	16.7308
	Cephalomannine	10.9453	20.7317	42.4	39.3939	42.5	100	81.592	31.0945	24.6269	19.9005
	Pralatrexate	12.7551	12.7536	22.2222	52.1277	47.561	100	88.0102	48.2143	23.9796	20.9184
	XL-184 (Cabozantinib)	11.4286	10.4762	12.2807	8.33333	2.7027	100	60	32.5714	20.5714	21.1429
	Azacitidine (Vidaza)	13.0506	22.2222	54.7619	51.3158	65.6934	100	101.305	34.2577	37.1941	22.3491
	Mechlorethamine HCL	8.52018	15.5556	23.8636	26.087	20	100	80.7175	39.4619	30.9417	22.4215
	MDV3100 (Enzalutamide)	14.3198	23.5294	41.4286	31.4516	31.25	100	85.2029	33.4129	29.5943	22.9117
	Eltrombopag (SB-497115-GR)	10.4377	15.4135	23.4177	19.2661	17.1429	100	89.5623	53.1987	36.7003	23.569
	Romidepsin (FK228)	19.1638	13.9241	14.5161	1.96078	4.41176	100	27.5261	21.6028	35.5401	23.6934
	Olaparib (AZD2281, Ku-0059436)	10.2894	22.1429	33.6207	19.2661	24.3243	100	90.0322	37.299	35.0482	23.7942
	Oxaliplatin (Eloxatin)	11.8321	29.3173	44.8529	40	37.8788	100	95.0382	51.9084	32.4427	25.1908
	Floxuridine	7.29483	17.0984	32.0652	35.3448	27.381	100	117.325	55.9271	35.2584	25.5319
	Adrucil (Fluorouracil)	12.4069	23.9401	44.0415	39.3162	26.6667	100	99.5037	47.8908	29.0323	26.0546
	Cisplatin (cis-Diammineplatinum(II) dichloride)	8.88031	13.8801	22.8261	24.359	24.6377	100	122.394	35.5212	30.1158	26.6409
	Cepharanthine	10.8108	0	0	0	0	100	43.2432	2.7027	18.9189	27.027
	Irinotecan	13.245	31.9512	56.7961	23.8636	26.0163	100	90.5077	45.4746	38.8521	27.1523
	Mercaptopurine	13.0641	23.185	60	78.9855	74.1379	100	101.425	47.5059	32.7791	27.5534
	Bleomycin sulfate	9.79955	26.8437	46.8966	31.5152	33.0645	100	75.5011	32.294	36.7483	27.6169
	Ponatinib (AP24534)	7.34694	10.4294	13.9535	9.72222	8.69565	100	66.5306	35.102	29.3878	28.1633
	2-Methoxyestradiol	12.4248	16.7849	27.8539	20.4188	32.6241	100	84.7695	43.8878	38.2766	28.2565
	Clofarabine	10.5398	28.8973	32.7586	42.3077	28.1818	100	67.6093	29.8201	26.7352	28.2776
	Ancitabine hydrochloride	12.2257	15.3846	22.3881	20.4545	14.7368	100	81.5047	42.0063	27.5862	29.7806
	Vincristine	11.5288	16.3265	43.254	40.4444	37.7049	100	36.8421	63.1579	56.391	30.5764
	Lonidamine	13.9098	11.3043	38.8158	11.4286	14.2857	100	86.4662	57.1429	39.4737	31.5789
	Gefitinib (Iressa)	13.8983	20.5426	27.2358	17.3387	15.508	100	87.4576	41.6949	42.0339	31.6949
	Niraparib (MK-4827)	10.0295	23.0769	48.5294	47.1831	33.3333	100	53.6873	40.118	41.8879	31.8584
	Amuvatinib (MP-470)	12.357	14.9367	33	16	23.2394	100	90.389	45.7666	45.7666	32.4943
	Dovitinib (TKI-258)	43.2836	20.2822	14.9565	32.0064	48.4305	100	84.6269	85.8209	93.7313	33.2836
	Ifosfamide	13.2251	17.1498	31.3901	15.4545	15.4362	100	96.0557	51.7401	51.0441	34.5708
	Itraconazole (Sporanox)	12.8889	22.807	46.9767	51.0309	34.5912	100	88.6667	47.7778	43.1111	35.3333
	Altretamine (Hexalen)	10.0233	18.8119	35.6021	25.8065	19.7368	100	70.6294	44.5221	43.3566	35.4312
	Gemcitabine Hydrochloride	9.95025	16.7598	30.2752	40	22.2222	100	89.0547	54.2289	29.8507	35.8209
	Megestrol acetate	12.6794	22.49	37.594	25.3846	29.1391	100	119.139	63.6364	62.201	36.1244
	Cytarabine	9.84127	12.6984	23.3083	20.8054	26.4957	100	80	42.2222	47.3016	37.1429
	Nilvadipine (ARC029)	13.0024	19.1589	29.4118	18.932	13.8365	100	101.182	56.2648	48.6998	37.5887
	Artemether (SM-224)	13.5185	18.1996	29.1304	18.0147	12.0773	100	94.6296	42.5926	50.3704	38.3333
	Mesna (Uromitexan, Mesnex)	11.6667	15.896	29.5455	18.6441	17.1429	100	96.1111	48.8889	49.1667	38.8889
	Methacycline hydrochloride (Physiomycine)	12.8114	18.2444	36.1011	26.4423	21.4612	100	103.381	49.2883	37.0107	38.968
	Dacarbazine (DTIC-Dome)	12.5698	17.2414	37.3206	47.7419	49.2857	100	105.307	58.3799	43.2961	39.1061
	Anastrozole (Arimidex)	9.27536	17.7632	22.0238	18.5792	12.3188	100	88.1159	48.6957	53.0435	40
	Axitinib	13.7589	15.7252	23.4848	11.9332	15.2824	100	92.9078	37.4468	59.4326	42.695
	Carmofur	16.7857	27.7344	45.7265	43.1535	30.8333	100	91.4286	41.7857	43.0357	42.8571
	Pazopanib hydrochloride	10.5072	13.5849	22.4242	9.15493	9.16667	100	96.0145	59.7826	51.4493	43.4783
	Palbociclib hydrochloride (PD-0332991)	7.42188	30.5677	42.268	39.726	21.4286	100	89.4531	37.8906	28.5156	43.75
	Histamine dihydrochloride	13.0081	23.7037	34	25.2632	20.3704	100	109.756	54.2005	51.4905	43.9024
	Abiraterone acetate	8.85609	19.8864	35.4582	19.4719	14.2857	100	97.417	46.31	55.9041	43.9114
	Nilotinib (AMN-107)	12.4481	15.534	21.7391	10.4348	7.27273	100	85.4772	47.7178	47.7178	45.6432
	Imatinib Mesylate	10.5856	18.4855	37.8995	34.0909	30.4762	100	101.126	49.3243	59.4595	47.2973
	Mitotane (Lysodren)	9.34579	16.7647	25.8427	18.8235	13.7255	100	105.919	55.4517	52.9595	47.6636
	Methazolastone (Temozolomide)	10.5919	17.4556	25.2688	14.4578	17.8344	100	105.296	57.9439	51.7134	48.9097
	Etoposide (VP-16)	13.5135	22.0588	21.0938	16.7832	10.8527	100	78.7645	49.4208	55.2124	49.8069
