# Supplementary material for: Accelerating precision anti-cancer therapy by time-lapse and label-free 3D tumor slice culture platform
Source: Theranostics. 2021 Sep 13;11(19):9415–30. doi: 10.7150/thno.59533 (PMC8490519; doi:10.7150/thno.59533)
Supplement: Supplementary file 6 — Supplementary table 5. [file thnov11p9415s6.xlsx]

## Sheet: Sheet1
		231C3										HepG2-C3										PANC1-C3										A549-C3
	Drug	0d	1d	2d	3d	4d	0d	1d	2d	3d	4d	0d	1d	2d	3d	4d	0d	1d	2d	3d	4d	0d	1d	2d	3d	4d	0d	1d	2d	3d	4d	0d	1d	2d	3d	4d	0d	1d	2d	3d	4d
		Apoptotic cells %					Cell number %					Apoptotic cells %					Cell number %					Apoptotic cells %					Cell number %					Apoptotic cells %					Cell number %
	Ceritinib (LDK378)	2.27273	50	0	0	0	100	22.7273	0	0	0	14.5833	50		0	0	100	12.5	0	0	0	0	0	0	0	0	100	0	0	0	0	0	0	0	0	0	100	0	0	0	0
	Mitoxantrone	0	75	0	0	0	100	2.85714	0	0	0	2.0979	0		0	0	100	22.3776	0	0	0	52.6316	0	0	0	0	100	0	0	0	0	0	0	0	0	0	100	8.33333	0	0	0
	Osimertinib (AZD9291)	0	0	0	0	0	100	0	0	0	0	0	1.6129		0	0	100	63.9175	0	0	0	80	0	0	0	0	100	20	0	0	0	8.19672	25	0	0	0	100	13.1148	0	0	0
	Sunitinib Malate (Sutent)	0	0	0	0	0	100	1.83486	0	0	0	0	50	0	0	0	100	3.125	0	0	0	0	0	0	0	0	100	63.4146	0	0	0	4	23.0769	0	0	0	100	39	1	0	0
	Tamoxifen citrate	14.2857	0	0	0	0	100	0	0	0	0	6.42202	0	0	0	0	100	0	0	0	0	34.1463	0	0	0	0	100	4.87805	7.31707	0	0	4.65116	2.85714	4	0	0	100	81.3953	58.1395	0	0
	Vinorelbine (Navelbine)	0	16.3265	5.88235	0	0	100	110.112	38.2022	0	0	0	0	0	0	0	100	85.2941	1.47059	0	0	4.22535	5.76923	0	0	0	100	73.2394	7.04225	0	0	0	0	0	0	0	100	7.54717	0	0	0
	Dacomitinib (PF299804,PF-00299804)	0	21.7949	0	0	0	100	63.4146	1.62602	0	0	1.38889	17.6471	28.5714	0	0	100	118.056	9.72222	1.38889	0	7.69231	44.4444	50	0	0	100	138.462	30.7692	7.69231	7.69231	17.2414	40	0	0	0	100	5.74713	0	0	0
	Masitinib	0	0.581395	2.53165	0	2.22222	100	159.259	73.1481	107.407	83.3333	0.943396	4.95868	6.54206	0	0	100	114.151	100.943	0	0	4.41176	8.77193	23.1884	43.5897	100	100	83.8235	101.471	57.3529	8.82353	2.9703	10.8108	0	0	0	100	146.535	8.91089	0	0
	10-DAB (10-Deacetylbaccatin)	1.03627	5.5794	12.5654	9.71429	8.41121	100	120.725	98.9637	90.6736	55.4404	2.15054	0.943396	6.86275	6.32911	13.6364	100	113.978	109.677	84.9462	47.3118	9.25926	21.1538	16.3265	20	5	100	96.2963	90.7407	55.5556	37.037	0	7.89474	4.16667	0	0	100	64.4068	40.678	6.77966	0
	Pemetrexed disodium	0	1.98675	4.85437	32.1782	30.303	100	179.762	122.619	240.476	117.857	4.22535	0.588235	1.11111	1.66667	2.24719	100	119.718	126.761	126.761	62.6761	5	4.34783	7.57576	2.22222	0	100	115	165	112.5	80	0	0	0	0	0	100	2.12766	1.06383	0	0
	Idarubicin hydrochloride	0	46.5116	0	0	0	100	45.2632	1.05263	0	0	3.52113	14.2857	0	0	0	100	39.4366	0.704225	0	0	15.5172	38	0	0	0	100	86.2069	0	0	0	0.704225	0	0	0	0	100	69.7183	25.3521	2.8169	2.11268
	Cladribine	0	1.08108	11.9048	21.7391	27.2727	100	162.281	147.368	121.053	86.8421	1.6129	3.68098	1.79372	2.67559	2.8777	100	131.452	179.839	241.129	224.194	1.53846	15.3061	25	30.8642	37.8378	100	150.769	153.846	124.615	56.9231	0	6.04396	0	8.33333	40	100	110.303	52.1212	21.8182	3.0303
	Vandetanib (Zactima)	0	0	0	0	0	100	25.4902	0	0	0	0	1.83486		0	0	100	103.81	0	0	0	0	30	0	0	0	100	83.3333	0	0	0	0.617284	12.3188	0	0	0	100	85.1852	33.9506	6.79012	3.08642
	Neratinib	2.46914	0	2.72727	0	0	100	97.5309	135.802	0	0	0	13.0435	33.3333	0	0	100	69	3	0	0	14.5833	43.5897	0	0	20	100	81.25	16.6667	2.08333	10.4167	7.52212	2.27273	0	0	0	100	19.469	10.177	21.6814	3.9823
	Sorafenib (Nexavar)	0	16.3043	5.46875	0	0	100	77.3109	215.126	5.88235	3.36134	2.85714	7.14286	18.75	66.6667	0	100	93.3333	15.2381	2.85714	0	10.6383	12.5	20	0	0	100	51.0638	10.6383	4.25532	0	3.1746	17.6471	0	0	0	100	107.937	34.9206	9.52381	4.7619
	Afatinib (BIBW2992)	0	0	0	0	0	100	6.60377	2.83019	0	0	1.11111	0		0	0	100	24.4444	0	0	0	0	0		0	0	100	33.3333	0	0	0	12.844	0	0	0	0	100	19.2661	11.0092	0	5.50459
	Belinostat (PXD101)	0	14.2857	28.169	0	0	100	182.192	97.2603	0	0	3.05344	15.3333	27.451	85.7143	100	100	114.504	38.9313	5.34351	1.52672	22.2222	50	60.8696	15.3846	10.5263	100	127.778	63.8889	36.1111	52.7778	0	6.33803	3.22581	0	12.5	100	102.158	22.3022	11.5108	5.7554
	Zoledronic acid	0	3.14465	1.51515	22.5806	34.7222	100	162.245	134.694	126.531	73.4694	1.5625	1.91083	1.94175	10.1695	7.14286	100	122.656	80.4688	46.0938	32.8125	0	5.26316	9.67742	0	0	100	121.277	65.9574	29.7872	10.6383	0	14.5038	11.2903	0	0	100	112.931	53.4483	31.0345	6.89655
	Toremifene	0	2.40964	1.7094	1.73611	2.2082	100	153.704	216.667	266.667	293.519	2.80374	0.704225	0.97561	0.904977	0.595238	100	132.71	191.589	206.542	157.009	2.27273	9.52381	17.6471	21.7391	16.6667	100	95.4545	115.909	104.545	95.4545	1.06383	13.5922	1.6	5.17241	28.5714	100	109.574	132.979	61.7021	7.44681
	Artesunate	0	0	0.943396	2.85714	2.98507	100	171.875	165.625	109.375	104.688	1.69492	1.07527	0	0	0.555556	100	157.627	198.305	235.593	305.085	12.7273	10.3896	20.4082	37.234	20.9524	100	140	178.182	170.909	190.909	0	0	6.89655	0	0	100	25	87	20	8
	Epirubicin hydrochloride	0	10.4	54.9296	48.6486	62.5	100	120.192	68.2692	35.5769	7.69231	0.769231	10.559	21.5054	41.5094	59.2593	100	123.846	71.5385	40.7692	20.7692	4	26.8293	21.875	33.3333	0	100	82	64	6	8	0	5.47945	5.12821	0	0	100	83.908	44.8276	28.7356	9.1954
	Chloroquine phosphate	0	13.0435	5.21739	50	0	100	123.656	123.656	4.30108	0	2.27273	3.0303	5.26316	0	0	100	112.5	64.7727	72.7273	34.0909	0	3.07692	14.4928	33.3333	42.8571	100	250	265.385	80.7692	26.9231	0	27.2727	8.57143	0	0	100	57.8947	46.0526	7.89474	9.21053
	Regorafenib (BAY 73-4506)	0	3.19149	4.82759	6.45161	5.26316	100	130.556	201.389	43.0556	26.3889	2.32558	0	0	2.35294	0	100	106.977	117.442	98.8372	83.7209	24.4898	10.8696	5.12821	9.09091	0	100	93.8776	79.5918	44.898	10.2041	0	11.5385	4.34783	0	0	100	98.1132	43.3962	11.3208	11.3208
	Vincristine	0	14.7826	1.0989	18.75	8.57143	100	151.316	119.737	84.2105	46.0526	2.91262	2.54237	1.81818	2.66667	5.7971	100	114.563	106.796	72.8155	66.9903	5.76923	19.7531	45.7143	39.5833	21.875	100	155.769	134.615	92.3077	61.5385	0	8.16327	0	18.1818	33.3333	100	65.3333	16	14.6667	12
	Bortezomib	0	50.6667	42.8571	44.4444	50	100	113.636	26.5152	13.6364	3.0303	3.93701	28.8136	31.4815	0	8.33333	100	92.9134	42.5197	14.9606	9.44882	17.3333	68.6275	46.1538	0	0	100	68	17.3333	8	8	1.27389	14.2857	21.3592	2	0	100	129.299	65.6051	31.8471	14.0127
	Cisplatin (cis-Diammineplatinum(II) dichloride)	0	0	4.72441	0	6.66667	100	150.794	201.587	104.762	95.2381	0	2.43902	0.847458	1.0929	2.15054	100	116.038	111.321	172.642	175.472	3.57143	14.6341	12.766	15.3846	26.3158	100	146.429	167.857	185.714	67.8571	0	10.5263	0	16	0	100	180.952	97.619	59.5238	19.0476
	Palbociclib hydrochloride (PD-0332991)	0	0.980392	0	7.35294	6.55738	100	139.726	150.685	93.1507	83.5616	1.72414	4.87805	3.8835	1.0101	1.81818	100	106.034	88.7931	85.3448	94.8276	0	14.2857	2.77778	11.1111	0	100	100	171.429	214.286	85.7143	0	2.77778	19.6078	13.4615	17.3913	100	94.7368	44.7368	45.614	20.1754
	2-Methoxyestradiol	0	1.67364	14.4796	12.7358	14.4928	100	120.707	111.616	107.071	69.697	1.68539	3.31126	5.42636	11	9.63855	100	84.8315	72.4719	56.1798	46.6292	7.93651	16.9811	23.0769	28.8889	10	100	84.127	123.81	71.4286	31.746	0	6.45161	4.28571	12	18.75	100	82.6667	93.3333	33.3333	21.3333
	Bosutinib (SKI-606)	0	43.75	100	0	0	100	39.0244	0.813008	0	0	3.26797	19.4631	0	0	0	100	97.3856	1.96078	0	0	38.2353	33.3333	20	0	0	100	13.2353	7.35294	0	0	2.5	9.09091	0	0	0	100	27.5	32.5	77.5	25
	Cepharanthine	5.26316	0	0	0	0	100	42.1053	10.5263	0	0	6.93069	45.6522	0	0	0	100	45.5446	0.990099	0	0	6.0241	0	0	0	0	100	86.747	0	0	0	24.5989	2.94118	0	1.38889	0	100	72.7273	19.7861	38.5027	25.1337
	Abitrexate (Methotrexate)	0	2.38095	7.59494	22.9167	30.7692	100	144.828	90.8046	55.1724	14.9425	0.943396	0.735294	1.44928	5.26316	4.54545	100	128.302	130.189	53.7736	41.5094	14.7059	11.4286	24.4444	13.0435	0	100	102.941	132.353	67.6471	0	0	3.52941	3.8961	34.6154	12.5	100	100	90.5882	30.5882	28.2353
	Paclitaxel (Taxol)	0	12.8713	3.7037	23.6111	22.6415	100	120.238	160.714	85.7143	63.0952	2.67857	5.40541	10.3093	18.4615	16.3636	100	99.1071	86.6071	58.0357	49.1071	7.40741	16.6667	26.5306	23.0769	18.1818	100	88.8889	90.7407	72.2222	40.7407	0.943396	27.8689	20.5128	31.4286	9.375	100	57.5472	36.7925	33.0189	30.1887
	Niraparib (MK-4827)	0	0	1.92308	2.5974	10.1449	100	136.364	67.5325	100	89.6104	1.13636	0	0	0	0	100	147.727	142.045	151.136	156.818	15.6863	15.7895	16.6667	18.5185	18.3673	100	111.765	152.941	105.882	96.0784	0	13.1579	9.09091	16.6667	5.26316	100	124.59	54.0984	29.5082	31.1475
	Daunorubicin hydrochloride	0	50	0	0	0	100	2.89855	0	0	0	4.34783	3.50877		0	0	100	82.6087	0	0.724638	2.17391	0	4.81928	0	0	0	100	120.29	0	0	0	6.49351	0	0	0	0	100	83.1169	33.7662	50.6494	31.1688
	Adrucil (Fluorouracil)	0	0	2.72727	0	5.50459	100	147.541	90.1639	132.787	89.3443	2.85714	0	1.06383	1.78571	4.58716	100	122.857	134.286	160	155.714	5.76923	3.50877	21.3115	8.69565	5.88235	100	109.615	117.308	132.692	98.0769	0	3.7037	3.0303	5.40541	13.7931	100	142.105	86.8421	48.6842	38.1579
	Dihydroartemisinin	0	3.09278	3.25203	1.37931	1.30719	100	159.016	201.639	237.705	250.82	2.5	2.14286	1.0101	0.333333	1.00503	100	116.667	165	250	331.667	5.37634	7.6087	18.018	17.5325	9.69697	100	98.9247	119.355	165.591	177.419	0.877193	0	10	0	4.54545	100	67.5439	35.0877	18.4211	38.5965
	Doxorubicin (Adriamycin)	0	11.9403	26.3736	52.2727	75	100	120.721	81.982	39.6396	3.6036	0	11.7241	23.4375	46.2963	52.9412	100	120.833	106.667	45	28.3333	11.3208	48.9796	41.3793	0	0	100	92.4528	54.717	11.3208	3.77358	0	1.51515	0	2.7027	2.77778	100	75.8621	49.4253	42.5287	41.3793
	Imatinib Mesylate	0	0	2.17391	0	0.990099	100	151.852	85.1852	122.222	187.037	1.19048	1.48148	1.31579	0	0	100	160.714	180.952	257.143	310.714	2.38095	0	4	7.69231	4.65116	100	114.286	119.048	154.762	102.381	0	0	7.89474	9.09091	0	100	91.4286	54.2857	47.1429	41.4286
	THZ2	0	13.6364	2.17391	9.09091	20.5882	100	117.333	122.667	73.3333	45.3333	1.11111	4.46429	2.5641	18.5185	7.40741	100	124.444	86.6667	60	30	23.2143	38.7755	34.2105	54.5455	0	100	87.5	67.8571	39.2857	7.14286	0	2.17391	6.45161	16.6667	19.2308	100	75.4098	50.8197	39.3443	42.623
	Fludarabine (Fludara)	0	5.4902	6.72269	6.97674	14.8936	100	159.375	74.375	53.75	29.375	1.11111	3.42466	1.85185	2.94118	0	100	162.222	60	37.7778	28.8889	14.7059	13.6364	36.8421	44.4444	50	100	129.412	111.765	52.9412	5.88235	0	4.58716	0	10.9091	7.93651	100	75.6944	46.5278	38.1944	43.75
	Danusertib (PHA-739358)	0	4.21053	12	0	5.55556	100	107.955	85.2273	65.9091	61.3636	3.84615	0.833333	2.08333	1.62602	0	100	115.385	92.3077	118.269	138.462	17.1429	10.5263	64	50	66.6667	100	54.2857	35.7143	17.1429	4.28571	5.55556	0	16.6667	5	0	100	46.2963	22.2222	37.037	44.4444
	Carmofur	0	0.722022	1.21951	5.62249	13.5747	100	191.034	113.103	171.724	152.414	2.14286	0	0	0.37594	0.809717	100	117.857	167.857	190	176.429	1.42857	3.65854	12.4088	17.7914	7.5	100	117.143	195.714	232.857	228.571	0	2.55591	2.5974	3.63636	6.66667	100	161.34	119.072	56.701	46.3918
	Aspirin (Acetylsalicylic acid)	0	1.16959	4.85437	20.1923	30.8571	100	174.49	105.102	212.245	178.571	1.45985	2.18579	0.714286	1.95312	2.5641	100	133.577	204.38	186.861	170.803	10	17.7419	20	4.44444	0	100	88.5714	107.143	64.2857	10	0	0	11.9048	28.5714	11.5385	100	87.5	75	100	46.4286
	Docetaxel (Taxotere)	0	4.16667	15.2941	17.1429	19.3548	100	102.128	90.4255	111.702	65.9574	0.961538	2.80374	6.31579	13.4328	20	100	102.885	91.3462	64.4231	52.8846	9.61538	7.84314	17.3077	37.5	45	100	98.0769	100	61.5385	38.4615	0	0.921659	0.704225	3.27869	6.17284	100	132.317	86.5854	37.1951	49.3902
	Floxuridine	0	1.34228	2.91262	2.94118	2.23881	100	171.264	118.391	156.322	154.023	0	0	0	0	0	100	143.038	178.481	211.392	224.051	4.25532	9.09091	7.5	14.5833	5.6338	100	117.021	170.213	204.255	151.064	0	0.398406	1.20482	3.38983	4.54545	100	191.603	126.718	45.0382	50.3817
	Gemcitabine Hydrochloride	0	0	7.69231	11.2245	8.53659	100	136.893	88.3495	95.1456	79.6117	1.62602	1.48148	0	2.91262	10.4762	100	109.756	104.065	83.7398	85.3659	4.6875	8.33333	25	28.5714	27.193	100	93.75	131.25	164.062	178.125	0	2.57353	3.66492	6.25	10.7143	100	126.512	88.8372	52.093	52.093
	Vorinostat (SAHA)	2.5	21.5827	4.7619	37.5	0	100	173.75	105	10	0	0	17.2414	10.8696	37.5	33.3333	100	100.87	40	6.95652	2.6087	22.8571	52.7273	0	0	0	100	78.5714	11.4286	0	0	0	5	0	7.14286	0	100	72.2892	25.3012	16.8675	54.2169
	Mechlorethamine HCL	0	0.990099	4.72441	6.91824	5.33333	100	144.286	90.7143	113.571	107.143	0.787402	1.92308	0.613497	1.5625	0.440529	100	122.835	128.346	151.181	178.74	6.52174	12.7273	11.6667	10.6667	7.69231	100	119.565	130.435	163.043	197.826	1.2987	3.73832	6.52174	11.5385	11.3636	100	138.961	59.7403	67.5325	57.1429
	Dasatinib	0	2.58621	3.84615	14.2857	24	100	139.759	62.6506	59.0361	30.1205	0	0.757576	8.69565	0	0	100	111.864	77.9661	61.0169	55.9322	3.63636	33.8462	26.6667	17.6471	3.7037	100	118.182	54.5455	30.9091	49.0909	0	4.87805	0	4	0	100	83.6735	67.3469	51.0204	59.1837
	Saracatinib	0	1.75439	15.7895	4.93827	10	100	125.275	104.396	89.011	65.9341	0	0	0	0	0	100	100	141.772	151.899	145.57	0	21.7391	17.2414	20.8333	18.75	100	63.8889	80.5556	66.6667	44.4444	0	4.85437	4.22535	0	4	100	122.619	84.5238	34.5238	59.5238
	Cantharidin	0	28	39.8058	28.9474	12.5	100	156.25	107.292	39.5833	16.6667	3.65854	9.09091	22.9508	52.6316	60	100	134.146	74.3902	23.1707	6.09756	5.37634	40.8654	58.9474	34.2105	12	100	223.656	102.151	40.8602	26.8817	0	8.51064	0	6.09756	8.95522	100	21.3636	16.8182	37.2727	60.9091
	Cephalomannine	0	8.91089	10.6796	35.7143	21.6216	100	107.447	109.574	74.4681	39.3617	0.980392	1.78571	5.29801	1.5873	2.17391	100	109.804	148.039	123.529	90.1961	0	11.4286	33.3333	11.1111	4	100	233.333	200	180	166.667	0	1.49254	2.94118	9.25926	11.8644	100	76.1364	77.2727	61.3636	67.0455
	Romidepsin (FK228)	0	80	0	0	0	100	7.8125	0	0	0	2.10526	60		0	0	100	5.26316	0	0	0	27.8689	66.6667	0	0	0	100	4.91803	0	0	0	0	0	0	0	0	100	17.9775	53.9326	58.427	74.1573
	Etoposide (VP-16)	0	1.6	23.5294	31.1475	27.2727	100	134.409	73.1183	65.5914	23.6559	0.8	1.37931	2.17391	5.95238	6.53595	100	116	110.4	134.4	122.4	5.88235	5.17241	42.3077	37.7358	20	100	85.2941	114.706	77.9412	51.4706	0	0	13.253	13.6986	9.85915	100	142.667	110.667	97.3333	94.6667
	Crizotinib (PF-02341066)	0	1.6129	2.43902	2.5641	4.65116	100	103.333	34.1667	32.5	35.8333	0.900901	1.1236	0	0	0	100	80.1802	82.8829	71.1712	102.703	6.55738	6.55738	8.77193	20	0	100	100	93.4426	40.9836	19.6721	1.88679	8.69565	8.23529	0	0.540541	100	72.327	53.4591	65.4088	116.352
	XL-184 (Cabozantinib)	2.06186	0.826446	3.9604	0	0	100	124.742	104.124	57.732	42.268	4.31034	1.62602	0	0	0	100	106.034	151.724	106.034	124.138	7.69231	9.30233	3.57143	7.04225	0	100	66.1538	129.231	109.231	107.692	0	19.0476	9.375	2.17391	3.22581	100	82.3529	62.7451	90.1961	121.569
	Ponatinib (AP24534)	2.17391	7.40741	0.813008	10	11.4286	100	117.391	133.696	43.4783	38.0435	2.02703	3.44828	0	0.699301	0	100	97.973	115.541	96.6216	113.514	9.80392	6.97674	5.95238	8.88889	4.61538	100	84.3137	164.706	176.471	127.451	2.3622	11.4286	1.07527	0	0.483092	100	82.6772	73.2283	118.11	162.992
	Dovitinib (TKI-258)	0	0	0	0	0	100	132.979	95.7447	63.8298	95.7447	0	0	0	0	0	100	132.979	32.9787	4.25532	0	0	0	0	0	0	100	135.616	176.712	280.822	235.616	0	0	0.268817	0.314465	0.625	100	176.72	196.825	168.254	169.312
		NOTE:
		Apoptotic cells % is the percentage of apoptotic cells / cell numbers at each time point
		Cell number % is the percentage of cell numbers at each time point / cell numbers at 0d
